# Supplementary material for: A 1:1 co-crystal of the herbicide triflusulfuron-methyl and its degradation product triazine amine
Source: Acta Crystallogr Sect E Struct Rep Online. 2011 Aug 11;67(Pt 9):o2321–2. doi: 10.1107/S1600536811031631 (PMC3200658; doi:10.1107/S1600536811031631)
Supplement: Supplementary file 1 [file e-67-o2321-sup1.cif]

##############################################################################
#                                                                            #
# This CIF contains the data in a paper accepted for publication in          #
# Acta Crystallographica Section E. It conforms to the requirements of       #
# Notes for Authors for Acta Crystallographica Section E, and has been       #
# peer reviewed under the auspices of the IUCr Commission on Journals.       #
#                                                                            #
# Full details of the Crystallographic Information File format               #
# are given in the paper "The Crystallographic Information File (CIF):       #
# a New Standard Archive File for Crystallography" by S. R. Hall, F. H.      #
# Allen and I. D. Brown [Acta Cryst. (1991), A47, 655-685].                  #
#                                                                            #
# The current version of the core CIF dictionary is obtainable from          #
# ftp://ftp.iucr.org/pub/cif_core.dic.                                       #
#                                                                            #
# Software is freely available for graphical display of the structure(s)     #
# in this CIF. For information consult the CIF software page                 #
# http://www.iucr.org/resources/cif/software.                                #
#                                                                            #
# This file may be used for bona fide research purposes within the           #
# scientific community so long as proper attribution is given to the journal # 
# article from which it was obtained.                                        #
#                                                                            #
##############################################################################
data_I
_audit_creation_method     SHELXL-97
_chemical_name_systematic
;
methyl
2-{[4-dimethylamino-6-(2,2,2-trifluoroethoxy)-1,3,5-triazin-2-
yl]carbamoylsulfamoyl}-3-methylbenzoate--
2-amino-4-dimethylamino-6-(2,2,2-trifluoroethoxy)-1,3,5-triazine (1/1)
;
_chemical_name_common
;
triflusulfuron-methyl--triazine amine (1/1)
;
_chemical_formula_moiety     'C7 H10 F3 N5 O, C17 H19 F3 N6 O6 S'
_chemical_formula_sum     'C24 H29 F6 N11 O7 S'
_chemical_formula_iupac     'C7 H10 F3 N5 O, C17 H19 F3 N6 O6 S'
_chemical_formula_weight     729.64
_chemical_melting_point     ?
_symmetry_cell_setting     monoclinic
_symmetry_space_group_name_H-M     'P 21/n'
_symmetry_space_group_name_Hall     '-P 2yn'
loop_
    _symmetry_equiv_pos_as_xyz
    'x, y, z'
    '-x+1/2, y+1/2, -z+1/2'
    '-x, -y, -z'
    'x-1/2, -y-1/2, z-1/2'
_cell_length_a     9.0388(18)
_cell_length_b     12.120(2)
_cell_length_c     27.820(5)
_cell_angle_alpha     90.00
_cell_angle_beta     91.883(3)
_cell_angle_gamma     90.00
_cell_volume     3046.0(10)
_cell_formula_units_Z     4
_cell_measurement_reflns_used     3426
_cell_measurement_theta_min     2.77
_cell_measurement_theta_max     22.44
_cell_measurement_temperature     100(2)
_exptl_crystal_description     needle
_exptl_crystal_colour     colourless
_exptl_crystal_size_max     0.42
_exptl_crystal_size_mid     0.03
_exptl_crystal_size_min     0.03
_exptl_crystal_density_diffrn     1.591
_exptl_crystal_density_meas     ?
_exptl_crystal_density_method     'not measured'
_exptl_crystal_F_000     1504
_exptl_absorpt_coefficient_mu     0.207
_exptl_absorpt_correction_type     multi-scan
_exptl_absorpt_process_details     '(SADABS; Bruker, 2008)'
_exptl_absorpt_correction_T_min     0.87
_exptl_absorpt_correction_T_max     0.99
_exptl_special_details
;
;
_diffrn_ambient_temperature     100(2)
_diffrn_radiation_type     MoK\a
_diffrn_radiation_wavelength     0.71073
_diffrn_radiation_source     'fine-focus sealed tube'
_diffrn_radiation_monochromator     graphite
_diffrn_measurement_device_type     'Bruker KAPPA APEXII CCD'
_diffrn_measurement_method     '\f and \w'
_diffrn_reflns_number     29573
_diffrn_reflns_av_R_equivalents     0.0854
_diffrn_reflns_av_sigmaI/netI     0.0608
_diffrn_reflns_theta_min     2.89
_diffrn_reflns_theta_max     24.85
_diffrn_reflns_theta_full     24.85
_diffrn_measured_fraction_theta_max     0.992
_diffrn_measured_fraction_theta_full     0.992
_diffrn_reflns_limit_h_min     -10
_diffrn_reflns_limit_h_max     10
_diffrn_reflns_limit_k_min     -14
_diffrn_reflns_limit_k_max     14
_diffrn_reflns_limit_l_min     -32
_diffrn_reflns_limit_l_max     32
_diffrn_standards_decay_%     0
_refine_special_details
;
Refinement of <i>F</i>^2^ against ALL reflections. The weighted <i>R</i>-factor
<i>wR</i> and goodness of fit <i>S</i> are based on <i>F</i>^2^, conventional
<i>R</i>-factors <i>R</i> are based on <i>F</i>, with <i>F</i> set to zero for
negative <i>F</i>^2^. The threshold expression of <i>F</i>^2^ >
\s(<i>F</i>^2^) is used only for calculating <i>R</i>-factors(gt) <i>etc</i>.
and is not relevant to the choice of reflections for refinement.
<i>R</i>-factors based on <i>F</i>^2^ are statistically about twice as large
as those based on <i>F</i>, and <i>R</i>- factors based on ALL data will be
even larger.
;
_reflns_number_total     5239
_reflns_number_gt     3575
_reflns_threshold_expression     I>2\s(I)
_refine_ls_structure_factor_coef     Fsqd
_refine_ls_matrix_type     full
_refine_ls_R_factor_all     0.0979
_refine_ls_R_factor_gt     0.0587
_refine_ls_wR_factor_gt     0.1349
_refine_ls_wR_factor_ref     0.1523
_refine_ls_goodness_of_fit_ref     1.043
_refine_ls_restrained_S_all     1.041
_refine_ls_number_reflns     5239
_refine_ls_number_parameters     461
_refine_ls_number_restraints     31
_refine_ls_hydrogen_treatment     constr
_refine_ls_weighting_scheme     calc
_refine_ls_weighting_details
         'calc w=1/[\s^2^(Fo^2^)+(0.0577P)^2^+6.8112P] where P=(Fo^2^+2Fc^2^)/3'
_atom_sites_solution_hydrogens     geom
_atom_sites_solution_primary     direct
_atom_sites_solution_secondary     difmap
_refine_ls_shift/su_max     0.000
_refine_ls_shift/su_mean     0.000
_refine_diff_density_max     0.364
_refine_diff_density_min     -0.448
_refine_ls_extinction_method     none
_refine_ls_extinction_coef     ?
loop_
    _atom_type_symbol
    _atom_type_description
    _atom_type_scat_dispersion_real
    _atom_type_scat_dispersion_imag
    _atom_type_scat_source
    'C' 'C' 0.0033 0.0016
                         'International Tables Vol C Tables 4.2.6.8 and 6.1.1.4'
    'H' 'H' 0.0000 0.0000
                         'International Tables Vol C Tables 4.2.6.8 and 6.1.1.4'
    'N' 'N' 0.0061 0.0033
                         'International Tables Vol C Tables 4.2.6.8 and 6.1.1.4'
    'O' 'O' 0.0106 0.0060
                         'International Tables Vol C Tables 4.2.6.8 and 6.1.1.4'
    'F' 'F' 0.0171 0.0103
                         'International Tables Vol C Tables 4.2.6.8 and 6.1.1.4'
    'S' 'S' 0.1246 0.1234
                         'International Tables Vol C Tables 4.2.6.8 and 6.1.1.4'
_computing_data_collection     'APEX2 (Bruker, 2008)'
_computing_cell_refinement     'SAINT (Bruker, 2008)'
_computing_data_reduction     'SAINT, SADABS and XPREP (Bruker, 2008)'
_computing_structure_solution     'SHELXS97 (Sheldrick, 2008)'
_computing_structure_refinement     'SHELXL97 (Sheldrick, 2008)'
_computing_molecular_graphics     'Mercury (Macrae <i>et al.</i>, 2006)'
_computing_publication_material
                               'PLATON (Spek, 2009) and publCIF (Westrip, 2010)'
loop_
    _atom_site_type_symbol
    _atom_site_label
    _atom_site_fract_x
    _atom_site_fract_y
    _atom_site_fract_z
    _atom_site_U_iso_or_equiv
    _atom_site_adp_type
    _atom_site_calc_flag
    _atom_site_refinement_flags
    _atom_site_occupancy
    _atom_site_symmetry_multiplicity
    _atom_site_disorder_assembly
    _atom_site_disorder_group
    S S1 0.56559(11) 0.62819(8) 0.28174(3) 0.0203(2) Uani d . 1 1 . .
    F F1 0.6128(3) 0.0664(2) 0.52691(10) 0.0370(6) Uani d . 1 1 . .
    F F2 0.4339(3) 0.0220(2) 0.57256(9) 0.0375(7) Uani d . 1 1 . .
    F F3 0.5905(3) 0.1477(2) 0.59451(8) 0.0375(7) Uani d . 1 1 . .
    O O1 0.4429(3) 0.5738(2) 0.25762(10) 0.0264(7) Uani d . 1 1 . .
    O O2 0.7026(3) 0.6337(2) 0.25783(10) 0.0255(7) Uani d . 1 1 . .
    O O3 0.3005(3) 0.6299(2) 0.35343(10) 0.0281(7) Uani d . 1 1 . .
    O O4 0.1280(3) 0.6875(2) 0.29946(10) 0.0309(7) Uani d . 1 1 . .
    O O5 0.7345(3) 0.6836(2) 0.37178(10) 0.0247(7) Uani d . 1 1 . .
    O O6 0.5061(3) 0.2805(2) 0.51957(9) 0.0231(6) Uani d . 1 1 . .
    N N1 0.5902(4) 0.5577(3) 0.33139(11) 0.0212(8) Uani d . 1 1 . .
    H H1N 0.5523 0.4909 0.3326 0.025 Uiso calc R 1 1 . .
    N N2 0.6642(3) 0.5309(3) 0.41268(11) 0.0181(7) Uani d . 1 1 . .
    H H2N 0.7253 0.5502 0.4365 0.022 Uiso calc R 1 1 . .
    N N3 0.5872(3) 0.4023(3) 0.46661(11) 0.0189(7) Uani d . 1 1 . .
    N N4 0.4099(3) 0.2653(3) 0.44242(11) 0.0176(7) Uani d . 1 1 . .
    N N5 0.4945(3) 0.3976(3) 0.38546(11) 0.0184(7) Uani d . 1 1 . .
    N N6 0.3250(4) 0.2637(3) 0.36367(11) 0.0205(7) Uani d . 1 1 . .
    C C1 0.5087(4) 0.7661(3) 0.29462(13) 0.0221(9) Uani d . 1 1 . .
    C C2 0.3565(4) 0.7803(3) 0.30249(13) 0.0225(9) Uani d . 1 1 . .
    C C3 0.2952(5) 0.8858(4) 0.29946(14) 0.0280(10) Uani d . 1 1 . .
    H H3 0.1920 0.8964 0.3031 0.034 Uiso calc R 1 1 . .
    C C4 0.3865(5) 0.9744(4) 0.29105(15) 0.0317(11) Uani d . 1 1 . .
    H H4 0.3453 1.0462 0.2877 0.038 Uiso calc R 1 1 . .
    C C5 0.5362(5) 0.9600(4) 0.28741(14) 0.0303(11) Uani d . 1 1 . .
    H H5 0.5968 1.0234 0.2842 0.036 Uiso calc R 1 1 . .
    C C6 0.6036(5) 0.8560(3) 0.28827(14) 0.0238(9) Uani d . 1 1 . .
    C C7 0.2625(4) 0.6893(4) 0.32031(14) 0.0239(9) Uani d . 1 1 . .
    C C8 0.0305(5) 0.6065(4) 0.31996(17) 0.0349(11) Uani d . 1 1 . .
    H H8A -0.0634 0.6049 0.3014 0.052 Uiso calc R 1 1 . .
    H H8B 0.0119 0.6263 0.3534 0.052 Uiso calc R 1 1 . .
    H H8C 0.0771 0.5336 0.3190 0.052 Uiso calc R 1 1 . .
    C C9 0.7692(5) 0.8509(4) 0.28342(16) 0.0312(11) Uani d . 1 1 . .
    H H9A 0.8117 0.7994 0.3072 0.047 Uiso calc R 1 1 . .
    H H9B 0.8117 0.9244 0.2888 0.047 Uiso calc R 1 1 . .
    H H9C 0.7919 0.8256 0.2510 0.047 Uiso calc R 1 1 . .
    C C10 0.6673(4) 0.5971(3) 0.37173(14) 0.0199(9) Uani d . 1 1 . .
    C C11 0.5788(4) 0.4397(3) 0.42095(13) 0.0172(8) Uani d . 1 1 . .
    C C12 0.4983(4) 0.3161(3) 0.47348(13) 0.0181(9) Uani d . 1 1 . .
    C C13 0.4114(4) 0.3103(3) 0.39785(13) 0.0180(8) Uani d . 1 1 . .
    C C14 0.3193(5) 0.3087(4) 0.31491(15) 0.0336(11) Uani d . 1 1 . .
    H H14A 0.4166 0.3010 0.3007 0.050 Uiso calc R 1 1 . .
    H H14B 0.2923 0.3870 0.3160 0.050 Uiso calc R 1 1 . .
    H H14C 0.2452 0.2684 0.2953 0.050 Uiso calc R 1 1 . .
    C C15 0.2340(5) 0.1684(3) 0.37523(15) 0.0239(9) Uani d . 1 1 . .
    H H15A 0.1771 0.1847 0.4038 0.036 Uiso calc R 1 1 . .
    H H15B 0.2979 0.1044 0.3817 0.036 Uiso calc R 1 1 . .
    H H15C 0.1660 0.1520 0.3480 0.036 Uiso calc R 1 1 . .
    C C16 0.4144(4) 0.1905(3) 0.53311(14) 0.0213(9) Uani d . 1 1 . .
    H H16A 0.3634 0.1582 0.5044 0.026 Uiso calc R 1 1 . .
    H H16B 0.3386 0.2160 0.5555 0.026 Uiso calc R 1 1 . .
    C C17 0.5130(5) 0.1069(3) 0.55699(15) 0.0255(10) Uani d . 1 1 . .
    O O7 0.9666(3) 0.7180(2) 0.44998(10) 0.0295(7) Uani d . 1 1 A .
    N N7 0.7687(4) 0.4755(3) 0.55253(12) 0.0223(8) Uani d . 1 1 . .
    H H7NA 0.7109 0.4509 0.5288 0.027 Uiso d R 1 1 . .
    H H7NB 0.7634 0.4465 0.5814 0.027 Uiso d R 1 1 . .
    N N8 0.8653(3) 0.5975(3) 0.49936(11) 0.0189(7) Uani d . 1 1 . .
    N N9 1.0539(4) 0.7211(3) 0.52842(12) 0.0231(8) Uani d . 1 1 . .
    N N10 0.9501(3) 0.5909(3) 0.58237(11) 0.0203(8) Uani d . 1 1 . .
    N N11 1.1295(4) 0.7147(3) 0.60813(12) 0.0265(8) Uani d . 1 1 . .
    C C18 0.8641(4) 0.5565(3) 0.54471(14) 0.0168(8) Uani d . 1 1 . .
    C C19 0.9634(4) 0.6784(3) 0.49539(14) 0.0197(9) Uani d . 1 1 . .
    C C20 1.0409(4) 0.6737(3) 0.57225(14) 0.0218(9) Uani d . 1 1 . .
    C C21 1.1218(5) 0.6725(4) 0.65693(15) 0.0350(11) Uani d . 1 1 . .
    H H21A 1.0998 0.5934 0.6559 0.053 Uiso calc R 1 1 . .
    H H21B 1.0434 0.7112 0.6737 0.053 Uiso calc R 1 1 . .
    H H21C 1.2169 0.6845 0.6741 0.053 Uiso calc R 1 1 . .
    C C22 1.2214(5) 0.8123(4) 0.60188(17) 0.0310(11) Uani d . 1 1 . .
    H H22A 1.2314 0.8268 0.5675 0.046 Uiso calc R 1 1 . .
    H H22B 1.3196 0.7996 0.6169 0.046 Uiso calc R 1 1 . .
    H H22C 1.1751 0.8759 0.6170 0.046 Uiso calc R 1 1 . .
    C C23 1.0678(5) 0.8054(4) 0.44104(18) 0.0373(12) Uani d D 1 1 . .
    H H23A 1.1308 0.8188 0.4702 0.045 Uiso d R 1 1 A .
    H H23B 1.1329 0.7841 0.4146 0.045 Uiso d R 1 1 . .
    C C24 0.9862(6) 0.9065(5) 0.4312(2) 0.0309(14) Uani d PD 0.790(5) 1 A 1
    F F4 1.0785(5) 0.9900(3) 0.42348(16) 0.0455(13) Uani d PD 0.790(5) 1 A 1
    F F5 0.8890(5) 0.9023(4) 0.39341(13) 0.0451(13) Uani d PD 0.790(5) 1 A 1
    F F6 0.9060(4) 0.9328(3) 0.46897(14) 0.0463(11) Uani d PD 0.790(5) 1 A 1
    C C24' 1.0073(19) 0.8858(14) 0.4087(6) 0.031 Uiso d PD 0.210(5) 1 A 2
    F F4' 1.089(2) 0.9758(16) 0.4046(7) 0.046 Uiso d PD 0.210(5) 1 A 2
    F F5' 0.8679(19) 0.9135(19) 0.4108(7) 0.046 Uiso d PD 0.210(5) 1 A 2
    F F6' 1.0249(14) 0.8267(10) 0.3691(4) 0.046 Uiso d PD 0.210(5) 1 A 2
loop_
    _atom_site_aniso_label
    _atom_site_aniso_U_11
    _atom_site_aniso_U_22
    _atom_site_aniso_U_33
    _atom_site_aniso_U_12
    _atom_site_aniso_U_13
    _atom_site_aniso_U_23
    S1 0.0215(5) 0.0214(5) 0.0180(5) 0.0006(4) -0.0005(4) 0.0022(4)
    F1 0.0255(13) 0.0324(15) 0.0534(17) 0.0003(12) 0.0053(12) -0.0091(13)
    F2 0.0352(15) 0.0279(14) 0.0492(16) -0.0085(12) -0.0033(12) 0.0154(12)
    F3 0.0422(16) 0.0447(16) 0.0247(13) -0.0129(13) -0.0143(12) 0.0080(12)
    O1 0.0283(16) 0.0277(16) 0.0228(15) -0.0022(13) -0.0050(12) -0.0015(13)
    O2 0.0235(15) 0.0285(16) 0.0250(15) 0.0012(13) 0.0055(12) 0.0008(13)
    O3 0.0240(15) 0.0363(17) 0.0241(16) -0.0005(14) 0.0005(13) 0.0098(14)
    O4 0.0246(16) 0.0371(18) 0.0306(17) 0.0011(14) -0.0037(13) 0.0042(14)
    O5 0.0268(16) 0.0226(16) 0.0246(15) -0.0058(13) -0.0023(12) 0.0034(13)
    O6 0.0266(15) 0.0256(16) 0.0171(14) -0.0106(13) -0.0006(12) 0.0057(12)
    N1 0.0266(19) 0.0157(17) 0.0210(18) -0.0041(15) -0.0029(15) 0.0025(14)
    N2 0.0200(17) 0.0176(17) 0.0165(16) -0.0026(14) -0.0022(14) 0.0013(14)
    N3 0.0203(17) 0.0190(17) 0.0174(17) -0.0013(14) -0.0002(14) 0.0038(14)
    N4 0.0195(17) 0.0161(17) 0.0172(17) -0.0011(14) 0.0018(14) 0.0007(14)
    N5 0.0223(18) 0.0149(17) 0.0179(17) -0.0013(14) 0.0012(14) -0.0004(14)
    N6 0.0205(18) 0.0198(18) 0.0209(18) -0.0043(15) -0.0040(14) -0.0010(14)
    C1 0.028(2) 0.025(2) 0.013(2) 0.0004(19) -0.0004(17) 0.0039(17)
    C2 0.027(2) 0.029(2) 0.0112(19) -0.0020(19) -0.0018(17) 0.0025(17)
    C3 0.034(2) 0.031(3) 0.019(2) 0.007(2) 0.0013(18) 0.0015(19)
    C4 0.045(3) 0.026(2) 0.024(2) 0.013(2) 0.007(2) 0.0048(19)
    C5 0.047(3) 0.023(2) 0.021(2) -0.002(2) 0.003(2) 0.0041(18)
    C6 0.030(2) 0.027(2) 0.015(2) -0.0036(19) -0.0035(17) 0.0028(17)
    C7 0.021(2) 0.030(2) 0.020(2) 0.0044(19) 0.0001(17) -0.0036(19)
    C8 0.021(2) 0.040(3) 0.043(3) -0.006(2) 0.000(2) 0.005(2)
    C9 0.034(3) 0.030(3) 0.029(2) -0.008(2) -0.003(2) 0.005(2)
    C10 0.018(2) 0.022(2) 0.020(2) 0.0035(18) 0.0022(17) 0.0001(17)
    C11 0.017(2) 0.017(2) 0.018(2) 0.0030(17) 0.0025(16) 0.0015(16)
    C12 0.020(2) 0.020(2) 0.014(2) 0.0003(18) 0.0012(16) 0.0016(16)
    C13 0.019(2) 0.017(2) 0.018(2) 0.0030(17) 0.0052(16) 0.0007(17)
    C14 0.046(3) 0.034(3) 0.020(2) -0.009(2) -0.008(2) 0.003(2)
    C15 0.026(2) 0.020(2) 0.026(2) -0.0012(18) 0.0015(18) -0.0030(18)
    C16 0.020(2) 0.023(2) 0.021(2) -0.0070(18) 0.0007(17) 0.0032(18)
    C17 0.028(2) 0.024(2) 0.024(2) -0.0104(19) -0.0005(19) 0.0041(19)
    O7 0.0242(16) 0.0336(17) 0.0304(17) -0.0128(13) -0.0059(13) 0.0152(14)
    N7 0.0244(18) 0.0258(19) 0.0164(17) -0.0059(16) -0.0016(14) 0.0028(15)
    N8 0.0188(17) 0.0189(17) 0.0191(17) 0.0002(14) 0.0009(14) 0.0020(14)
    N9 0.0217(18) 0.0203(18) 0.0269(19) -0.0009(15) -0.0048(15) 0.0023(15)
    N10 0.0207(18) 0.0220(19) 0.0183(17) -0.0004(15) 0.0006(14) -0.0030(14)
    N11 0.0265(19) 0.027(2) 0.0258(19) -0.0064(16) -0.0035(15) -0.0050(16)
    C18 0.0152(19) 0.015(2) 0.020(2) 0.0055(16) 0.0003(16) -0.0014(16)
    C19 0.018(2) 0.017(2) 0.024(2) -0.0020(17) 0.0012(17) 0.0020(17)
    C20 0.020(2) 0.021(2) 0.023(2) 0.0029(18) 0.0002(18) -0.0043(18)
    C21 0.040(3) 0.039(3) 0.026(2) -0.009(2) -0.005(2) -0.005(2)
    C22 0.027(2) 0.024(2) 0.041(3) -0.006(2) -0.008(2) -0.006(2)
    C23 0.030(3) 0.037(3) 0.044(3) -0.014(2) -0.004(2) 0.016(2)
    C24 0.028(3) 0.026(3) 0.038(4) -0.012(3) -0.006(3) 0.009(3)
    F4 0.039(2) 0.027(2) 0.071(3) -0.0163(18) 0.002(2) 0.017(2)
    F5 0.051(3) 0.038(2) 0.044(3) -0.0095(19) -0.024(2) 0.017(2)
    F6 0.037(2) 0.033(2) 0.069(3) -0.0029(16) 0.0150(19) -0.0078(18)
_geom_special_details
;
All e.s.d.'s (except the e.s.d. in the dihedral angle between two l.s. planes)
are estimated using the full covariance matrix. The cell e.s.d.'s are taken
into account individually in the estimation of e.s.d.'s in distances, angles
and torsion angles; correlations between e.s.d.'s in cell parameters are only
used when they are defined by crystal symmetry. An approximate (isotropic)
treatment of cell e.s.d.'s is used for estimating e.s.d.'s involving l.s.
planes.
;
loop_
    _geom_bond_atom_site_label_1
    _geom_bond_atom_site_label_2
    _geom_bond_site_symmetry_2
    _geom_bond_distance
    _geom_bond_publ_flag
    S1 O2 . 1.426(3) ?
    S1 O1 . 1.438(3) ?
    S1 N1 . 1.633(3) ?
    S1 C1 . 1.789(4) ?
    F1 C17 . 1.343(5) ?
    F2 C17 . 1.334(5) ?
    F3 C17 . 1.333(5) ?
    O3 C7 . 1.211(5) ?
    O4 C7 . 1.329(5) ?
    O4 C8 . 1.448(5) ?
    O5 C10 . 1.213(5) ?
    O6 C12 . 1.353(4) ?
    O6 C16 . 1.428(5) ?
    N1 C10 . 1.386(5) ?
    N1 H1N . 0.8800 ?
    N2 C11 . 1.371(5) ?
    N2 C10 . 1.395(5) ?
    N2 H2N . 0.8800 ?
    N3 C12 . 1.336(5) ?
    N3 C11 . 1.349(5) ?
    N4 C12 . 1.311(5) ?
    N4 C13 . 1.355(5) ?
    N5 C11 . 1.329(5) ?
    N5 C13 . 1.349(5) ?
    N6 C13 . 1.335(5) ?
    N6 C15 . 1.461(5) ?
    N6 C14 . 1.461(5) ?
    C1 C6 . 1.402(6) ?
    C1 C2 . 1.410(6) ?
    C2 C3 . 1.394(6) ?
    C2 C7 . 1.488(6) ?
    C3 C4 . 1.379(6) ?
    C3 H3 . 0.9500 ?
    C4 C5 . 1.371(6) ?
    C4 H4 . 0.9500 ?
    C5 C6 . 1.400(6) ?
    C5 H5 . 0.9500 ?
    C6 C9 . 1.509(6) ?
    C8 H8A . 0.9800 ?
    C8 H8B . 0.9800 ?
    C8 H8C . 0.9800 ?
    C9 H9A . 0.9800 ?
    C9 H9B . 0.9800 ?
    C9 H9C . 0.9800 ?
    C14 H14A . 0.9800 ?
    C14 H14B . 0.9800 ?
    C14 H14C . 0.9800 ?
    C15 H15A . 0.9800 ?
    C15 H15B . 0.9800 ?
    C15 H15C . 0.9800 ?
    C16 C17 . 1.491(6) ?
    C16 H16A . 0.9900 ?
    C16 H16B . 0.9900 ?
    O7 C19 . 1.353(5) ?
    O7 C23 . 1.427(5) ?
    N7 C18 . 1.329(5) ?
    N7 H7NA . 0.8800 ?
    N7 H7NB . 0.8800 ?
    N8 C19 . 1.329(5) ?
    N8 C18 . 1.357(5) ?
    N9 C19 . 1.316(5) ?
    N9 C20 . 1.356(5) ?
    N10 C20 . 1.332(5) ?
    N10 C18 . 1.350(5) ?
    N11 C20 . 1.354(5) ?
    N11 C21 . 1.454(5) ?
    N11 C22 . 1.459(5) ?
    C21 H21A . 0.9800 ?
    C21 H21B . 0.9800 ?
    C21 H21C . 0.9800 ?
    C22 H22A . 0.9800 ?
    C22 H22B . 0.9800 ?
    C22 H22C . 0.9800 ?
    C23 C24' . 1.422(18) ?
    C23 C24 . 1.451(7) ?
    C23 H23A . 0.9900 ?
    C23 H23B . 0.9900 ?
    C24 F4 . 1.334(6) ?
    C24 F6 . 1.335(7) ?
    C24 F5 . 1.349(6) ?
    C24' F5' . 1.307(14) ?
    C24' F4' . 1.322(14) ?
    C24' F6' . 1.330(14) ?
loop_
    _geom_angle_atom_site_label_1
    _geom_angle_atom_site_label_2
    _geom_angle_atom_site_label_3
    _geom_angle_site_symmetry_1
    _geom_angle_site_symmetry_3
    _geom_angle
    _geom_angle_publ_flag
    O2 S1 O1 . . 118.18(17) ?
    O2 S1 N1 . . 108.84(17) ?
    O1 S1 N1 . . 103.68(17) ?
    O2 S1 C1 . . 108.01(18) ?
    O1 S1 C1 . . 107.44(18) ?
    N1 S1 C1 . . 110.57(17) ?
    C7 O4 C8 . . 113.5(3) ?
    C12 O6 C16 . . 118.8(3) ?
    C10 N1 S1 . . 123.8(3) ?
    C10 N1 H1N . . 118.1 ?
    S1 N1 H1N . . 118.1 ?
    C11 N2 C10 . . 128.8(3) ?
    C11 N2 H2N . . 115.6 ?
    C10 N2 H2N . . 115.6 ?
    C12 N3 C11 . . 112.5(3) ?
    C12 N4 C13 . . 113.0(3) ?
    C11 N5 C13 . . 114.9(3) ?
    C13 N6 C15 . . 119.9(3) ?
    C13 N6 C14 . . 120.4(3) ?
    C15 N6 C14 . . 119.8(3) ?
    C6 C1 C2 . . 121.9(4) ?
    C6 C1 S1 . . 121.3(3) ?
    C2 C1 S1 . . 115.7(3) ?
    C3 C2 C1 . . 119.4(4) ?
    C3 C2 C7 . . 118.0(4) ?
    C1 C2 C7 . . 122.1(4) ?
    C4 C3 C2 . . 119.0(4) ?
    C4 C3 H3 . . 120.5 ?
    C2 C3 H3 . . 120.5 ?
    C5 C4 C3 . . 120.8(4) ?
    C5 C4 H4 . . 119.6 ?
    C3 C4 H4 . . 119.6 ?
    C4 C5 C6 . . 122.9(4) ?
    C4 C5 H5 . . 118.5 ?
    C6 C5 H5 . . 118.5 ?
    C5 C6 C1 . . 115.7(4) ?
    C5 C6 C9 . . 117.9(4) ?
    C1 C6 C9 . . 126.4(4) ?
    O3 C7 O4 . . 123.7(4) ?
    O3 C7 C2 . . 122.9(4) ?
    O4 C7 C2 . . 113.0(4) ?
    O4 C8 H8A . . 109.5 ?
    O4 C8 H8B . . 109.5 ?
    H8A C8 H8B . . 109.5 ?
    O4 C8 H8C . . 109.5 ?
    H8A C8 H8C . . 109.5 ?
    H8B C8 H8C . . 109.5 ?
    C6 C9 H9A . . 109.5 ?
    C6 C9 H9B . . 109.5 ?
    H9A C9 H9B . . 109.5 ?
    C6 C9 H9C . . 109.5 ?
    H9A C9 H9C . . 109.5 ?
    H9B C9 H9C . . 109.5 ?
    O5 C10 N1 . . 122.5(4) ?
    O5 C10 N2 . . 121.4(4) ?
    N1 C10 N2 . . 116.1(3) ?
    N5 C11 N3 . . 125.7(4) ?
    N5 C11 N2 . . 119.8(3) ?
    N3 C11 N2 . . 114.5(3) ?
    N4 C12 N3 . . 129.0(3) ?
    N4 C12 O6 . . 119.1(3) ?
    N3 C12 O6 . . 111.8(3) ?
    N6 C13 N5 . . 117.8(3) ?
    N6 C13 N4 . . 117.3(3) ?
    N5 C13 N4 . . 124.9(3) ?
    N6 C14 H14A . . 109.5 ?
    N6 C14 H14B . . 109.5 ?
    H14A C14 H14B . . 109.5 ?
    N6 C14 H14C . . 109.5 ?
    H14A C14 H14C . . 109.5 ?
    H14B C14 H14C . . 109.5 ?
    N6 C15 H15A . . 109.5 ?
    N6 C15 H15B . . 109.5 ?
    H15A C15 H15B . . 109.5 ?
    N6 C15 H15C . . 109.5 ?
    H15A C15 H15C . . 109.5 ?
    H15B C15 H15C . . 109.5 ?
    O6 C16 C17 . . 107.0(3) ?
    O6 C16 H16A . . 110.3 ?
    C17 C16 H16A . . 110.3 ?
    O6 C16 H16B . . 110.3 ?
    C17 C16 H16B . . 110.3 ?
    H16A C16 H16B . . 108.6 ?
    F3 C17 F2 . . 107.8(3) ?
    F3 C17 F1 . . 106.1(3) ?
    F2 C17 F1 . . 107.4(3) ?
    F3 C17 C16 . . 112.8(3) ?
    F2 C17 C16 . . 110.5(3) ?
    F1 C17 C16 . . 112.0(3) ?
    C19 O7 C23 . . 117.4(3) ?
    C18 N7 H7NA . . 120.0 ?
    C18 N7 H7NB . . 120.0 ?
    H7NA N7 H7NB . . 120.0 ?
    C19 N8 C18 . . 111.9(3) ?
    C19 N9 C20 . . 113.0(3) ?
    C20 N10 C18 . . 114.3(3) ?
    C20 N11 C21 . . 120.9(4) ?
    C20 N11 C22 . . 122.3(4) ?
    C21 N11 C22 . . 116.2(3) ?
    N7 C18 N10 . . 117.5(3) ?
    N7 C18 N8 . . 116.6(3) ?
    N10 C18 N8 . . 125.9(4) ?
    N9 C19 N8 . . 129.3(4) ?
    N9 C19 O7 . . 118.7(3) ?
    N8 C19 O7 . . 112.0(3) ?
    N10 C20 N11 . . 118.3(4) ?
    N10 C20 N9 . . 125.5(4) ?
    N11 C20 N9 . . 116.2(4) ?
    N11 C21 H21A . . 109.5 ?
    N11 C21 H21B . . 109.5 ?
    H21A C21 H21B . . 109.5 ?
    N11 C21 H21C . . 109.5 ?
    H21A C21 H21C . . 109.5 ?
    H21B C21 H21C . . 109.5 ?
    N11 C22 H22A . . 109.5 ?
    N11 C22 H22B . . 109.5 ?
    H22A C22 H22B . . 109.5 ?
    N11 C22 H22C . . 109.5 ?
    H22A C22 H22C . . 109.5 ?
    H22B C22 H22C . . 109.5 ?
    O7 C23 C24 . . 109.6(4) ?
    O7 C23 H23A . . 109.5 ?
    C24 C23 H23A . . 107.0 ?
    O7 C23 H23B . . 109.6 ?
    C24 C23 H23B . . 113.0 ?
    H23A C23 H23B . . 108.1 ?
    C24' C23 O7 . . 112.5(8) ?
    C24' C23 H23A . . 127.2 ?
    C24' C23 H23B . . 86.3 ?
    F4 C24 F6 . . 107.7(5) ?
    F4 C24 F5 . . 107.3(4) ?
    F6 C24 F5 . . 105.4(5) ?
    F4 C24 C23 . . 110.7(5) ?
    F6 C24 C23 . . 109.8(4) ?
    F5 C24 C23 . . 115.4(5) ?
    F5' C24' F4' . . 109.3(16) ?
    F5' C24' F6' . . 108.4(15) ?
    F4' C24' F6' . . 106.9(14) ?
    F5' C24' C23 . . 120.0(17) ?
    F4' C24' C23 . . 114.6(16) ?
    F6' C24' C23 . . 95.8(12) ?
loop_
    _geom_torsion_atom_site_label_1
    _geom_torsion_atom_site_label_2
    _geom_torsion_atom_site_label_3
    _geom_torsion_atom_site_label_4
    _geom_torsion_site_symmetry_1
    _geom_torsion_site_symmetry_2
    _geom_torsion_site_symmetry_3
    _geom_torsion_site_symmetry_4
    _geom_torsion
    _geom_torsion_publ_flag
    O2 S1 N1 C10 . . . . 72.3(3) ?
    O1 S1 N1 C10 . . . . -161.1(3) ?
    C1 S1 N1 C10 . . . . -46.2(4) ?
    O2 S1 C1 C6 . . . . -9.8(4) ?
    O1 S1 C1 C6 . . . . -138.3(3) ?
    N1 S1 C1 C6 . . . . 109.2(3) ?
    O2 S1 C1 C2 . . . . 158.7(3) ?
    O1 S1 C1 C2 . . . . 30.2(3) ?
    N1 S1 C1 C2 . . . . -82.3(3) ?
    C6 C1 C2 C3 . . . . 6.1(6) ?
    S1 C1 C2 C3 . . . . -162.3(3) ?
    C6 C1 C2 C7 . . . . -165.6(4) ?
    S1 C1 C2 C7 . . . . 26.0(5) ?
    C1 C2 C3 C4 . . . . -3.0(6) ?
    C7 C2 C3 C4 . . . . 169.0(4) ?
    C2 C3 C4 C5 . . . . -2.3(6) ?
    C3 C4 C5 C6 . . . . 4.9(7) ?
    C4 C5 C6 C1 . . . . -1.9(6) ?
    C4 C5 C6 C9 . . . . 179.4(4) ?
    C2 C1 C6 C5 . . . . -3.6(6) ?
    S1 C1 C6 C5 . . . . 164.1(3) ?
    C2 C1 C6 C9 . . . . 175.0(4) ?
    S1 C1 C6 C9 . . . . -17.2(6) ?
    C8 O4 C7 O3 . . . . -0.4(6) ?
    C8 O4 C7 C2 . . . . -174.0(3) ?
    C3 C2 C7 O3 . . . . -126.3(4) ?
    C1 C2 C7 O3 . . . . 45.5(6) ?
    C3 C2 C7 O4 . . . . 47.4(5) ?
    C1 C2 C7 O4 . . . . -140.8(4) ?
    S1 N1 C10 O5 . . . . -7.0(5) ?
    S1 N1 C10 N2 . . . . 173.4(3) ?
    C11 N2 C10 O5 . . . . 170.2(4) ?
    C11 N2 C10 N1 . . . . -10.2(6) ?
    C13 N5 C11 N3 . . . . 0.3(5) ?
    C13 N5 C11 N2 . . . . -177.9(3) ?
    C12 N3 C11 N5 . . . . -0.7(5) ?
    C12 N3 C11 N2 . . . . 177.6(3) ?
    C10 N2 C11 N5 . . . . 6.9(6) ?
    C10 N2 C11 N3 . . . . -171.5(4) ?
    C13 N4 C12 N3 . . . . -0.9(6) ?
    C13 N4 C12 O6 . . . . 179.2(3) ?
    C11 N3 C12 N4 . . . . 1.1(6) ?
    C11 N3 C12 O6 . . . . -179.1(3) ?
    C16 O6 C12 N4 . . . . -1.8(5) ?
    C16 O6 C12 N3 . . . . 178.3(3) ?
    C15 N6 C13 N5 . . . . 179.5(3) ?
    C14 N6 C13 N5 . . . . -1.5(5) ?
    C15 N6 C13 N4 . . . . 0.1(5) ?
    C14 N6 C13 N4 . . . . 179.1(4) ?
    C11 N5 C13 N6 . . . . -179.5(3) ?
    C11 N5 C13 N4 . . . . -0.2(5) ?
    C12 N4 C13 N6 . . . . 179.8(3) ?
    C12 N4 C13 N5 . . . . 0.4(5) ?
    C12 O6 C16 C17 . . . . 127.5(4) ?
    O6 C16 C17 F3 . . . . 56.6(4) ?
    O6 C16 C17 F2 . . . . 177.4(3) ?
    O6 C16 C17 F1 . . . . -63.0(4) ?
    C20 N10 C18 N7 . . . . -178.7(3) ?
    C20 N10 C18 N8 . . . . 0.9(5) ?
    C19 N8 C18 N7 . . . . 179.5(3) ?
    C19 N8 C18 N10 . . . . 0.0(5) ?
    C20 N9 C19 N8 . . . . -0.4(6) ?
    C20 N9 C19 O7 . . . . -179.4(3) ?
    C18 N8 C19 N9 . . . . -0.2(6) ?
    C18 N8 C19 O7 . . . . 178.9(3) ?
    C23 O7 C19 N9 . . . . -0.8(5) ?
    C23 O7 C19 N8 . . . . -180.0(4) ?
    C18 N10 C20 N11 . . . . 179.0(3) ?
    C18 N10 C20 N9 . . . . -1.6(6) ?
    C21 N11 C20 N10 . . . . -2.4(6) ?
    C22 N11 C20 N10 . . . . -173.6(4) ?
    C21 N11 C20 N9 . . . . 178.1(4) ?
    C22 N11 C20 N9 . . . . 6.9(6) ?
    C19 N9 C20 N10 . . . . 1.4(6) ?
    C19 N9 C20 N11 . . . . -179.2(3) ?
    C19 O7 C23 C24 . . . . -110.7(4) ?
    O7 C23 C24 F4 . . . . 179.0(4) ?
    O7 C23 C24 F6 . . . . 60.1(5) ?
    O7 C23 C24 F5 . . . . -58.8(6) ?
    C19 O7 C23 C24' . . . . -141.0(8) ?
    O7 C23 C24' F5' . . . . 37.7(17) ?
    C24 C23 C24' F5' . . . . -52.0(16) ?
    O7 C23 C24' F4' . . . . 171.0(11) ?
    C24 C23 C24' F4' . . . . 81.3(18) ?
    O7 C23 C24' F6' . . . . -77.5(11) ?
    C24 C23 C24' F6' . . . . -167(2) ?
loop_
    _geom_hbond_atom_site_label_D
    _geom_hbond_atom_site_label_H
    _geom_hbond_atom_site_label_A
    _geom_hbond_site_symmetry_A
    _geom_hbond_distance_DH
    _geom_hbond_distance_HA
    _geom_hbond_distance_DA
    _geom_hbond_angle_DHA
    N1 H1N N5 . 0.88 1.94 2.620(4) 132.9
    N2 H2N N8 . 0.88 2.20 3.080(4) 176.0
    N7 H7NA N3 . 0.88 2.11 2.989(5) 173.5
    N7 H7NB O3 3_666 0.88 2.13 2.996(4) 167.1
    C5 H5 O2 2_655 0.95 2.57 3.434(5) 152.1
    C8 H8A O2 1_455 0.98 2.43 3.398(5) 170.4
    C9 H9A O5 . 0.98 2.40 3.210(5) 139.6
    C16 H16B O5 3_666 0.99 2.47 3.373(5) 151.5
data_global
_journal_date_recd_electronic     2011-07-05
_journal_date_accepted     2011-08-04
_journal_name_full     'Acta Crystallographica, Section E'
_journal_year     2011
_journal_volume     67
_journal_issue      9
_journal_page_first     o2321
_journal_page_last     o2322
_journal_paper_category     QO
_journal_coeditor_code     PK2336
_publ_contact_author_name     'Kurt Mereiter'
_publ_contact_author_address
;
Institute of Chemical Technologies and Analytics
Vienna University of Technology
Getreidemarkt 9/164SC
A-1060 Vienna
Austria
;
_publ_contact_author_email     'kurt.mereiter@tuwien.ac.at'
_publ_contact_author_fax     '43 1 58801 17199'
_publ_contact_author_phone     '43 1 58801 17111'
_publ_section_title
;
A 1:1 co-crystal of the herbicide triflusulfuron-methyl and its degradation
product triazine amine
;
loop_
    _publ_author_name
    _publ_author_footnote
    _publ_author_address
    'Mereiter, Kurt' .
;
Institute of Chemical Technologies and Analytics
Vienna University of Technology
Getreidemarkt 9/164SC
A-1060 Vienna
Austria
;
_iucr_refine_instructions_details
;
TITL 1424fr2 in P2(1)/n, cocrystal triflusulfuron-methyl/triazine amine (1/1)
CELL 0.71073   9.0388  12.1196  27.8204  90.000  91.883  90.000
ZERR    4.00   0.0018   0.0024   0.0054   0.000   0.003   0.000
LATT  1
SYMM 0.5-X, 0.5+Y, 0.5-Z
SFAC C H N O F S
UNIT 96 116 44 28 24 4
SIZE  0.42  0.03  0.03
TEMP -173
rem Atom designation and handedness of the triflusulfuron-methyl
rem molecule corresponds with:
rem Mereiter, K. (2011). Acta Cryst. E67, o1778-o1779.
L.S. 10
BOND $H
CONF
ACTA
HTAB
FMAP 2
PLAN 20
SADI .03 c23 c24 c23 c24'
SADI .02 c24 f4 c24 f5 c24 f6   c24' f4' c24' f5' c24' f6'
SADI .04 f4 f5 f4 f6 f5 f6      f4' f5' f4' f6' f5' f6'
eqiv $1  -x+1, -y+1, -z+1
htab n1 n5
htab n2 n8
htab n7 n3
htab n7 o3_$1
eqiv $2  1.5-x,0.5+y,0.5-z
eqiv $3  -1+x,y,z
htab c5  o2_$2
htab c8  o2_$3
htab c9  o5
htab c16 o5_$1
rtab dist  o1 c7
rtab dist  o3 n1
rtab tors  c12 o6 c16 c17
rtab tors  c19 o7 c23 c24
rtab tors  c19 o7 c23 c24'
omit    -5   4   1  !        466.80          0.36      10.50
omit     0   1   2  !          0.54       5162.34      10.35
omit     1   0   1  !        -11.26       1226.95      10.32
omit    -2   2   1  !        386.32         10.39       9.25
omit     1   1  13  !        301.70         43.77       6.64
omit    -4   5   2  !       2906.68        710.87       6.42
omit     0   2   1  !        143.48         13.09       6.00
omit    -3   2   7  !        322.68        100.40       5.79
omit    -1   0   3  !       4358.43      12205.01       5.58
omit    -3   1   1  !        330.12         81.73       5.44
rem ===============================================================
WGHT    0.058000    6.835501
FVAR       0.28135   0.78882
mole 1
S1    6    0.565593    0.628190    0.281743    11.00000    0.02147    0.02146 =
         0.01802    0.00224   -0.00048    0.00058
F1    5    0.612806    0.066425    0.526907    11.00000    0.02557    0.03245 =
         0.05332   -0.00916    0.00530    0.00028
F2    5    0.433895    0.021986    0.572556    11.00000    0.03520    0.02789 =
         0.04919    0.01538   -0.00321   -0.00852
F3    5    0.590514    0.147760    0.594513    11.00000    0.04223    0.04466 =
         0.02465    0.00801   -0.01431   -0.01295
O1    4    0.442856    0.573758    0.257626    11.00000    0.02828    0.02776 =
         0.02284   -0.00150   -0.00502   -0.00223
O2    4    0.702592    0.633743    0.257837    11.00000    0.02351    0.02850 =
         0.02495    0.00081    0.00547    0.00119
O3    4    0.300524    0.629880    0.353439    11.00000    0.02404    0.03634 =
         0.02404    0.00980    0.00047   -0.00051
O4    4    0.128053    0.687485    0.299456    11.00000    0.02448    0.03711 =
         0.03067    0.00422   -0.00374    0.00110
O5    4    0.734531    0.683631    0.371782    11.00000    0.02681    0.02253 =
         0.02460    0.00332   -0.00232   -0.00576
O6    4    0.506131    0.280478    0.519573    11.00000    0.02669    0.02555 =
         0.01704    0.00576   -0.00058   -0.01058
N1    3    0.590188    0.557743    0.331389    11.00000    0.02664    0.01578 =
         0.02087    0.00246   -0.00293   -0.00406
AFIX  43
H1N   2    0.552322    0.490947    0.332600    11.00000   -1.20000
AFIX   0
N2    3    0.664154    0.530876    0.412681    11.00000    0.01999    0.01761 =
         0.01663    0.00128   -0.00221   -0.00264
AFIX  43
H2N   2    0.725314    0.550234    0.436464    11.00000   -1.20000
AFIX   0
N3    3    0.587243    0.402317    0.466609    11.00000    0.02033    0.01904 =
         0.01740    0.00377   -0.00022   -0.00130
N4    3    0.409882    0.265323    0.442424    11.00000    0.01946    0.01606 =
         0.01725    0.00069    0.00175   -0.00108
N5    3    0.494485    0.397622    0.385459    11.00000    0.02232    0.01492 =
         0.01789   -0.00038    0.00118   -0.00126
N6    3    0.325047    0.263737    0.363673    11.00000    0.02051    0.01979 =
         0.02093   -0.00096   -0.00398   -0.00430
C1    1    0.508698    0.766109    0.294618    11.00000    0.02790    0.02529 =
         0.01298    0.00393   -0.00044    0.00047
C2    1    0.356507    0.780333    0.302476    11.00000    0.02686    0.02922 =
         0.01121    0.00249   -0.00182   -0.00200
C3    1    0.295165    0.885798    0.299459    11.00000    0.03393    0.03076 =
         0.01933    0.00146    0.00129    0.00691
AFIX  43
H3    2    0.192027    0.896447    0.303138    11.00000   -1.20000
AFIX   0
C4    1    0.386494    0.974370    0.291054    11.00000    0.04529    0.02634 =
         0.02412    0.00485    0.00678    0.01300
AFIX  43
H4    2    0.345237    1.046171    0.287751    11.00000   -1.20000
AFIX   0
C5    1    0.536133    0.960017    0.287408    11.00000    0.04704    0.02328 =
         0.02057    0.00405    0.00302   -0.00242
AFIX  43
H5    2    0.596737    1.023445    0.284148    11.00000   -1.20000
AFIX   0
C6    1    0.603622    0.856015    0.288274    11.00000    0.02984    0.02657 =
         0.01477    0.00278   -0.00347   -0.00351
C7    1    0.262469    0.689348    0.320314    11.00000    0.02106    0.03037 =
         0.02020   -0.00367    0.00007    0.00446
C8    1    0.030527    0.606534    0.319960    11.00000    0.02122    0.04000 =
         0.04352    0.00472    0.00044   -0.00589
AFIX  33
H8A   2   -0.066161    0.609116    0.302995    11.00000   -1.50000
H8B   2    0.018339    0.622952    0.354094    11.00000   -1.50000
H8C   2    0.073418    0.532764    0.316663    11.00000   -1.50000
AFIX   0
C9    1    0.769231    0.850894    0.283421    11.00000    0.03365    0.03043 =
         0.02927    0.00547   -0.00321   -0.00810
AFIX 137
H9A   2    0.811660    0.799197    0.307195    11.00000   -1.50000
H9B   2    0.811696    0.924397    0.288915    11.00000   -1.50000
H9C   2    0.791914    0.825763    0.251002    11.00000   -1.50000
AFIX   0
C10   1    0.667268    0.597075    0.371738    11.00000    0.01838    0.02165 =
         0.01967    0.00007    0.00224    0.00348
C11   1    0.578802    0.439733    0.420943    11.00000    0.01684    0.01651 =
         0.01838    0.00149    0.00248    0.00296
C12   1    0.498244    0.316119    0.473470    11.00000    0.01999    0.02031 =
         0.01398    0.00150    0.00125    0.00026
C13   1    0.411402    0.310286    0.397852    11.00000    0.01869    0.01728 =
         0.01844    0.00073    0.00518    0.00295
C14   1    0.319290    0.308739    0.314910    11.00000    0.04616    0.03451 =
         0.01962    0.00317   -0.00813   -0.00884
AFIX 137
H14A  2    0.416535    0.300971    0.300708    11.00000   -1.50000
H14B  2    0.292272    0.386987    0.316014    11.00000   -1.50000
H14C  2    0.245202    0.268436    0.295309    11.00000   -1.50000
AFIX   0
C15   1    0.234010    0.168352    0.375235    11.00000    0.02587    0.02019 =
         0.02566   -0.00307    0.00145   -0.00114
AFIX 137
H15A  2    0.176917    0.184709    0.403718    11.00000   -1.50000
H15B  2    0.297955    0.104421    0.381753    11.00000   -1.50000
H15C  2    0.166092    0.151943    0.347989    11.00000   -1.50000
AFIX   0
C16   1    0.414381    0.190480    0.533113    11.00000    0.01972    0.02281 =
         0.02145    0.00322    0.00065   -0.00703
AFIX  23
H16A  2    0.363412    0.158233    0.504373    11.00000   -1.20000
H16B  2    0.338649    0.215957    0.555508    11.00000   -1.20000
AFIX   0
C17   1    0.513022    0.106933    0.556984    11.00000    0.02779    0.02427 =
         0.02437    0.00406   -0.00053   -0.01038
mole 2
O7    4    0.966587    0.718024    0.449976    11.00000    0.02427    0.03358 =
         0.03028    0.01519   -0.00587   -0.01281
N7    3    0.768730    0.475478    0.552532    11.00000    0.02438    0.02582 =
         0.01646    0.00273   -0.00160   -0.00591
rem AFIX  93 was later replaced by AFIX 3 in order to maintain the
rem the adopted sequence of the two hydrogen atoms H7na and H7nb
AFIX   3
H7NA  2    0.710923    0.450890    0.528819    11.00000   -1.20000
H7NB  2    0.763364    0.446453    0.581417    11.00000   -1.20000
AFIX   0
N8    3    0.865305    0.597513    0.499367    11.00000    0.01875    0.01894 =
         0.01910    0.00205    0.00092    0.00026
N9    3    1.053905    0.721099    0.528427    11.00000    0.02177    0.02030 =
         0.02702    0.00235   -0.00474   -0.00094
N10   3    0.950087    0.590944    0.582362    11.00000    0.02074    0.02199 =
         0.01820   -0.00295    0.00062   -0.00036
N11   3    1.129531    0.714716    0.608137    11.00000    0.02654    0.02702 =
         0.02575   -0.00498   -0.00346   -0.00635
C18   1    0.864107    0.556467    0.544717    11.00000    0.01519    0.01540 =
         0.01998   -0.00133    0.00035    0.00548
C19   1    0.963378    0.678437    0.495394    11.00000    0.01785    0.01684 =
         0.02429    0.00205    0.00114   -0.00205
C20   1    1.040922    0.673738    0.572245    11.00000    0.02035    0.02148 =
         0.02347   -0.00429    0.00021    0.00291
C21   1    1.121765    0.672504    0.656927    11.00000    0.04011    0.03905 =
         0.02551   -0.00504   -0.00548   -0.00892
AFIX 137
H21A  2    1.099604    0.593369    0.655908    11.00000   -1.50000
H21B  2    1.043543    0.711299    0.673701    11.00000   -1.50000
H21C  2    1.216914    0.684402    0.674048    11.00000   -1.50000
AFIX   0
C22   1    1.221441    0.812251    0.601873    11.00000    0.02710    0.02395 =
         0.04133   -0.00558   -0.00783   -0.00561
AFIX 137
H22A  2    1.231450    0.826763    0.567478    11.00000   -1.50000
H22B  2    1.319557    0.799610    0.616901    11.00000   -1.50000
H22C  2    1.175072    0.875913    0.617030    11.00000   -1.50000
AFIX   0
C23   1    1.067785    0.805443    0.441032    11.00000    0.03018    0.03718 =
         0.04418    0.01602   -0.00360   -0.01395
AFIX   3
H23A  2    1.130841    0.818816    0.470221    11.00000   -1.20000
H23B  2    1.132877    0.784146    0.414645    11.00000   -1.20000
AFIX   0
part 1
C24   1    0.986207    0.906517    0.431222    21.00000    0.02830    0.02553 =
         0.03808    0.00944   -0.00564   -0.01242
F4    5    1.078521    0.990030    0.423470    21.00000    0.03884    0.02644 =
         0.07114    0.01693    0.00226   -0.01626
F5    5    0.888978    0.902277    0.393420    21.00000    0.05101    0.03808 =
         0.04419    0.01721   -0.02449   -0.00951
F6    5    0.905985    0.932794    0.468975    21.00000    0.03728    0.03332 =
         0.06874   -0.00780    0.01493   -0.00283
part 2
C24'  1    1.007213    0.885851    0.408762   -21.00000   10.03100
F4'   5    1.088678    0.975781    0.404690   -21.00000   10.04700
F5'   5    0.867886    0.913608    0.410773   -21.00000   10.04700
F6'   5    1.024742    0.826658    0.369090   -21.00000   10.04700
part 0
HKLF 4
REM  1424fr2 in P2(1)/n, cocrystal triflusulfuron-methyl/triazine amine (1/1)
REM R1 =  0.0587 for   3575 Fo > 4sig(Fo)  and  0.0979 for all   5239 data
REM    460 parameters refined using     31 restraints
END
WGHT      0.0582      6.7808
REM Highest difference peak  0.359,  deepest hole -0.448,  1-sigma level  0.074
Q1    1   0.9606  0.8654  0.3696  11.00000  0.05    0.36
Q2    1   1.0202  0.8578  0.4612  11.00000  0.05    0.34
Q3    1   1.1629  0.8017  0.4542  11.00000  0.05    0.33
Q4    1   1.0251  0.6429  0.6604  11.00000  0.05    0.33
Q5    1   0.1981  0.5467  0.3403  11.00000  0.05    0.32
Q6    1   0.3537  0.6374  0.2724  11.00000  0.05    0.31
Q7    1   0.1513  0.7817  0.3110  11.00000  0.05    0.30
Q8    1   1.1205  0.5771  0.5821  11.00000  0.05    0.29
Q9    1   0.3642  0.5531  0.3320  11.00000  0.05    0.27
Q10   1   0.6211  0.3179  0.3950  11.00000  0.05    0.27
Q11   1   0.5241  0.6741  0.3718  11.00000  0.05    0.26
Q12   1   0.8704  0.9290  0.4361  11.00000  0.05    0.26
Q13   1  -0.0031  0.6848  0.3499  11.00000  0.05    0.26
Q14   1  -0.0230  0.6597  0.2882  11.00000  0.05    0.26
Q15   1   0.4807  0.5437  0.3367  11.00000  0.05    0.26
Q16   1   0.1853  0.8921  0.3142  11.00000  0.05    0.26
Q17   1   0.6623  0.7008  0.2666  11.00000  0.05    0.26
Q18   1   0.8203  0.6080  0.5260  11.00000  0.05    0.25
Q19   1   0.6739  0.4009  0.4715  11.00000  0.05    0.25
Q20   1   0.7958  0.6333  0.2866  11.00000  0.05    0.25
;
