# Supplementary material for: A 1:1 co-crystal of the herbicide triflusulfuron-methyl and its degradation product triazine amine
Source: Acta Crystallogr Sect E Struct Rep Online. 2011 Aug 11;67(Pt 9):o2321–2. doi: 10.1107/S1600536811031631 (PMC3200658; doi:10.1107/S1600536811031631)
Supplement: Supplementary file 2 [file e-67-o2321-Isup2.hkl]

# 
# h,k,l, Fc-squared, Fo-squared, sigma(Fo-squared) and status flag 
# 
data_I
_shelx_title '1424 P21/n, cocrystal triflusulfuron-methyl/triazine amine (1/1)' 
_shelx_refln_list_code          4 
_shelx_F_calc_maximum      363.27 
_exptl_crystal_F_000      1504.00 
_reflns_d_resolution_high  0.8455 
 
loop_ 
 _symmetry_equiv_pos_as_xyz 
 'x, y, z' 
 '-x+1/2, y+1/2, -z+1/2' 
 '-x, -y, -z' 
 'x-1/2, -y-1/2, z-1/2' 
 
_cell_length_a     9.0388 
_cell_length_b    12.1196 
_cell_length_c    27.8204 
_cell_angle_alpha  90.000 
_cell_angle_beta   91.883 
_cell_angle_gamma  90.000 
 
_shelx_F_squared_multiplier     1.000 
 
loop_ 
 _refln_index_h 
 _refln_index_k 
 _refln_index_l 
 _refln_F_squared_calc 
 _refln_F_squared_meas 
 _refln_F_squared_sigma 
 _refln_observed_status 
   2   0   0    39974.74    41988.15    624.76 o 
   4   0   0      925.43     1105.40     44.92 o 
   6   0   0     6737.15     6035.76    119.67 o 
   8   0   0       33.95       15.76     44.90 o 
  10   0   0       36.88      157.24     81.73 o 
   2   1   0    12746.28    12157.54    132.85 o 
   3   1   0      491.95      415.23     32.96 o 
   4   1   0      315.14      338.45     24.36 o 
   5   1   0      669.05      738.60     29.99 o 
   6   1   0       75.22      114.33     26.74 o 
   7   1   0     2561.47     2267.88     53.60 o 
   8   1   0       78.56       63.52     32.43 o 
   9   1   0      143.64      131.90     36.30 o 
  10   1   0      608.90      622.50     51.47 o 
   0   2   0     8585.18     9183.02    147.10 o 
   1   2   0     1369.63     1245.90     30.80 o 
   2   2   0      432.73      388.52     20.94 o 
   3   2   0      328.26      303.73     21.72 o 
   4   2   0     4710.65     4342.30     63.32 o 
   5   2   0        1.04       18.09     23.45 o 
   6   2   0     1318.40     1445.80     40.76 o 
   7   2   0      792.65      842.96     38.14 o 
   8   2   0      308.95      256.78     37.86 o 
   9   2   0      109.87      100.64     40.95 o 
  10   2   0        4.21       35.11     68.27 o 
   1   3   0      176.07      245.93     16.44 o 
   2   3   0    26554.51    27181.50    315.83 o 
   3   3   0      349.95      384.55     22.66 o 
   4   3   0     1109.31     1461.62     36.60 o 
   5   3   0     6018.12     5761.45     79.85 o 
   6   3   0     1907.90     1864.19     46.15 o 
   7   3   0     2174.88     2066.06     52.39 o 
   8   3   0      800.96      785.82     41.77 o 
   9   3   0      250.08      263.26     50.15 o 
  10   3   0       61.11       31.28     58.93 o 
   0   4   0     8886.50     8879.10    149.01 o 
   1   4   0      125.11       71.52     18.18 o 
   2   4   0      204.84      268.91     18.28 o 
   3   4   0       41.13       41.03     18.32 o 
   4   4   0      392.33      594.21     29.85 o 
   5   4   0     5980.42     5906.15     81.41 o 
   6   4   0      134.81      159.81     27.11 o 
   7   4   0      512.05      581.67     41.71 o 
   8   4   0      144.68      203.97     46.54 o 
   9   4   0      689.42      803.95     69.03 o 
  10   4   0       98.92      140.43     62.93 o 
   1   5   0     6730.85     6539.40    101.91 o 
   2   5   0     1490.77     1244.64     40.68 o 
   3   5   0       89.04      187.21     23.14 o 
   4   5   0     1865.73     2450.03     61.73 o 
   5   5   0     1492.35     1595.80     71.43 o 
   6   5   0      223.37      308.39     37.90 o 
   7   5   0       50.76      121.81     39.46 o 
   8   5   0       35.94       21.96     45.24 o 
   9   5   0      385.93      420.49     65.49 o 
  10   5   0       40.27      -10.34    225.81 o 
   0   6   0      137.99      321.37     33.30 o 
   1   6   0       15.95       20.03     20.50 o 
   2   6   0     5513.86     5356.53     72.49 o 
   3   6   0      602.41      601.15     25.73 o 
   4   6   0     1576.54     1664.50     44.51 o 
   5   6   0     2191.32     2024.75     59.54 o 
   6   6   0     1522.92     1584.40     59.27 o 
   7   6   0      190.64      104.51     45.16 o 
   8   6   0        4.89       54.54     47.51 o 
   9   6   0       31.43      -62.84     62.84 o 
   1   7   0       12.88       31.97     21.61 o 
   2   7   0     3943.98     3995.36     61.03 o 
   3   7   0      274.04      311.56     34.80 o 
   4   7   0      145.83      211.31     36.61 o 
   5   7   0      232.41      235.55     39.60 o 
   6   7   0        3.21       76.23     40.50 o 
   7   7   0       21.56        7.33     45.65 o 
   8   7   0      146.82      131.16     62.72 o 
   9   7   0      221.33      133.84     67.74 o 
   0   8   0     1239.74     1414.02     55.55 o 
   1   8   0      300.59      324.86     26.15 o 
   2   8   0       51.25       19.67     22.61 o 
   3   8   0      993.54      942.59     70.06 o 
   4   8   0      318.53      270.62     39.51 o 
   5   8   0       48.22       37.92     38.59 o 
   6   8   0      265.63      378.75     50.82 o 
   7   8   0      109.05      135.03     50.74 o 
   8   8   0      958.17     1094.40     99.82 o 
   1   9   0      247.94      281.75     28.90 o 
   2   9   0     1824.33     1819.17     58.02 o 
   3   9   0       25.76       -0.57     35.54 o 
   4   9   0     1727.05     1666.80     63.66 o 
   5   9   0      250.05      277.08     45.64 o 
   6   9   0      332.59      395.51     66.22 o 
   7   9   0       28.57      -18.16     62.84 o 
   8   9   0       55.62       -5.58     68.33 o 
   0  10   0     1860.17     2103.31     71.51 o 
   1  10   0      473.10      569.46     44.75 o 
   2  10   0      590.38      514.45     43.08 o 
   3  10   0      966.72     1176.72     77.22 o 
   4  10   0      406.20      259.12     51.22 o 
   5  10   0        7.99      150.79     50.03 o 
   6  10   0      256.74      190.56     54.89 o 
   7  10   0        0.05      -34.39     68.70 o 
   1  11   0       14.69      -36.40     39.03 o 
   2  11   0     1762.67     1890.19     67.47 o 
   3  11   0        7.31       33.30     40.99 o 
   4  11   0      756.98      793.90     58.85 o 
   5  11   0       46.72       28.37     68.63 o 
   6  11   0      178.54      210.49     69.80 o 
   0  12   0      266.02      264.80     80.99 o 
   1  12   0        6.34      -41.28     41.28 o 
   2  12   0        0.26      -19.09     43.63 o 
   3  12   0      162.99      105.93     45.16 o 
   4  12   0       17.74       20.04     46.81 o 
   5  12   0       27.76       61.41     66.58 o 
   1  13   0       30.07       37.65     57.85 o 
   2  13   0        0.40      -48.85     48.85 o 
   3  13   0        0.77       48.38     48.59 o 
   4  13   0      328.89      383.95     60.59 o 
   0  14   0      420.40      570.03    100.30 o 
   1  14   0      131.74      147.91     66.18 o 
   2  14   0       15.16      -42.37     63.40 o 
  -9   0   1      637.25      735.53     61.80 o 
  -7   0   1       74.48      140.84     41.60 o 
  -5   0   1      777.53      748.80     42.90 o 
  -3   0   1     2916.65     2713.08     64.31 o 
   3   0   1      330.81      279.54     34.33 o 
   5   0   1     1750.56     1527.14     57.84 o 
   7   0   1      201.22      156.58     42.32 o 
   9   0   1        0.81       -1.01     85.60 o 
 -10   1   1      241.13      272.35     64.71 o 
  -9   1   1        0.80      -28.16     34.69 o 
  -8   1   1       67.73       93.49     32.87 o 
  -7   1   1      872.14      910.24     38.15 o 
  -6   1   1     1712.50     1828.72     45.47 o 
  -5   1   1       54.17      133.11     24.14 o 
  -4   1   1     3063.07     3306.42     53.15 o 
  -2   1   1    14806.12    13430.28    152.88 o 
  -1   1   1    10756.90     7754.55    298.85 o 
   1   1   1     3273.48     2918.24     98.56 o 
   2   1   1     1785.43     1600.74     69.57 o 
   3   1   1      518.38      531.59     23.29 o 
   4   1   1      683.01      576.74     26.48 o 
   5   1   1       11.20       34.43     23.14 o 
   6   1   1      913.60      933.53     34.56 o 
   7   1   1     1703.62     1517.58     43.78 o 
   8   1   1      160.94      201.51     33.92 o 
   9   1   1        2.39        3.15     49.62 o 
  10   1   1      416.69      374.61     52.50 o 
 -10   2   1      208.99       48.15     64.78 o 
  -9   2   1      188.86      256.48     48.13 o 
  -8   2   1     1684.70     1683.53     50.30 o 
  -7   2   1      117.53      128.61     30.49 o 
  -6   2   1     1105.54     1216.13     38.13 o 
  -5   2   1      555.94      605.79     29.26 o 
  -4   2   1     1477.44     1624.28     48.84 o 
  -3   2   1       31.30        3.86     19.49 o 
  -1   2   1      124.74      104.11     17.78 o 
   1   2   1     2581.91     2140.75     35.64 o 
   2   2   1    12497.12    11814.78    142.47 o 
   3   2   1     1191.34     1105.04     30.13 o 
   4   2   1     1837.55     2234.70     93.26 o 
   5   2   1     1157.31     1240.17     36.03 o 
   6   2   1       13.95       41.05     26.03 o 
   7   2   1       14.19        2.24     29.17 o 
   8   2   1      720.34      722.64     43.59 o 
   9   2   1     1055.68     1086.87     53.85 o 
  10   2   1      657.16      748.56     79.92 o 
 -10   3   1       13.71        2.78     58.15 o 
  -9   3   1       40.28       18.79     49.40 o 
  -8   3   1        0.00        2.73     40.03 o 
  -7   3   1     1003.71     1076.35     39.84 o 
  -6   3   1      580.53      699.60     32.69 o 
  -5   3   1     1267.99     1683.99     41.78 o 
  -3   3   1      237.51      255.78     20.39 o 
  -2   3   1    11803.14    12084.03    231.82 o 
  -1   3   1     6766.83     6233.14     81.36 o 
   0   3   1    10578.45    11781.06    134.36 o 
   1   3   1     2480.08     2521.13     42.73 o 
   2   3   1    11515.18    11124.21    187.69 o 
   3   3   1     4962.33     4796.02     64.79 o 
   4   3   1     1562.37     1883.60    101.94 o 
   5   3   1       74.70      306.19     31.17 o 
   6   3   1      952.49      946.92     35.15 o 
   7   3   1     2674.39     2576.73     62.06 o 
   8   3   1       68.15       61.93     38.04 o 
   9   3   1     2824.23     2649.41     83.68 o 
  10   3   1       35.84      -56.86     56.86 o 
 -10   4   1       86.51      115.64     56.91 o 
  -9   4   1      373.09      388.51     63.96 o 
  -8   4   1      305.43      349.58     49.44 o 
  -7   4   1       22.99       15.26     36.91 o 
  -6   4   1      246.74      269.53     28.32 o 
  -4   4   1     1579.34     1669.86     38.65 o 
  -3   4   1      571.96      669.32     41.66 o 
  -2   4   1      237.11      230.25     23.56 o 
  -1   4   1     3326.89     3131.91     44.53 o 
   0   4   1       87.10      187.49     26.70 o 
   1   4   1     2453.52     2354.54     50.41 o 
   2   4   1     2071.64     2122.78     43.41 o 
   3   4   1     1231.99     1260.14     36.00 o 
   4   4   1      592.49      669.72     27.38 o 
   5   4   1       66.55      277.22     30.92 o 
   6   4   1       25.66       23.04     28.31 o 
   7   4   1     1821.31     1761.76     52.99 o 
   8   4   1      524.63      619.98     52.20 o 
   9   4   1      163.22      125.89     49.63 o 
  10   4   1       61.41       13.53     61.30 o 
 -10   5   1       24.35       49.63    128.13 o 
  -9   5   1        0.10        1.83     52.72 o 
  -8   5   1     1068.67     1158.72     75.09 o 
  -7   5   1     3301.71     2973.44     76.06 o 
  -6   5   1     3223.91     2954.47     70.95 o 
  -5   5   1      255.93      392.93     26.56 o 
  -4   5   1     5990.55     6302.87     83.46 o 
  -3   5   1     4508.73     4565.48     64.31 o 
  -2   5   1     6733.48     6658.39     80.11 o 
  -1   5   1      364.97      430.46     24.68 o 
   0   5   1     1676.57     1661.86     36.67 o 
   1   5   1      548.62      619.36     30.94 o 
   2   5   1     4076.07     3859.80     80.80 o 
   3   5   1        8.28       29.23     31.17 o 
   4   5   1      178.64      216.38     25.73 o 
   5   5   1      213.17      292.39     36.63 o 
   6   5   1        3.41       49.75     35.37 o 
   7   5   1      541.70      642.85     69.64 o 
   8   5   1     1132.89     1217.71     62.53 o 
   9   5   1       34.81      133.35     60.84 o 
  -9   6   1       85.68      106.82     65.68 o 
  -8   6   1      761.12      864.43     73.77 o 
  -7   6   1      193.35      216.52     47.06 o 
  -6   6   1      514.03      566.30     42.51 o 
  -5   6   1     1001.85     1035.02     49.17 o 
  -4   6   1      307.55      423.05     33.96 o 
  -3   6   1      127.38      134.21     29.12 o 
  -2   6   1      196.20      135.55     20.36 o 
  -1   6   1      163.42      192.95     24.93 o 
   0   6   1     3565.50     3418.80     72.51 o 
   1   6   1       20.32        7.85     20.30 o 
   2   6   1     2971.25     2986.97     49.08 o 
   3   6   1      275.69      277.22     25.90 o 
   4   6   1     3720.93     4204.92     71.27 o 
   5   6   1        1.14       77.45     49.30 o 
   6   6   1      450.56      446.15     56.02 o 
   7   6   1      562.07      600.05     51.12 o 
   8   6   1     1879.87     2065.97     75.02 o 
   9   6   1        0.21       -5.10     60.24 o 
  -9   7   1       74.01       55.27     68.13 o 
  -8   7   1       35.60       36.30     65.70 o 
  -7   7   1      351.11      369.59     50.98 o 
  -6   7   1      719.41      773.33     48.90 o 
  -5   7   1       40.18       49.67     36.93 o 
  -4   7   1      555.54      560.65     41.13 o 
  -3   7   1       17.13       -7.62     23.51 o 
  -2   7   1     3456.32     3426.66     55.16 o 
  -1   7   1       58.59       15.77     21.61 o 
   0   7   1     5894.49     6550.67     87.07 o 
   1   7   1      289.50      310.99     24.29 o 
   2   7   1     1363.32     1597.77     44.00 o 
   3   7   1      234.73      247.02     28.21 o 
   4   7   1       96.17       35.02     30.81 o 
   5   7   1      108.42      157.62     36.83 o 
   6   7   1     1308.23     1181.59     61.08 o 
   7   7   1       28.46       53.82     45.33 o 
   8   7   1        4.45      -26.09     52.39 o 
   9   7   1      233.20      197.44     70.63 o 
  -8   8   1        0.04       62.65     65.18 o 
  -7   8   1        0.40      -20.34     59.43 o 
  -6   8   1      385.75      454.83     48.53 o 
  -5   8   1        0.12       11.72     39.52 o 
  -4   8   1       12.57       25.25     35.99 o 
  -3   8   1      876.20      758.56     42.72 o 
  -2   8   1      976.75      955.25     31.61 o 
  -1   8   1      200.57      202.82     25.37 o 
   0   8   1      420.06      558.83     28.82 o 
   1   8   1      685.43      771.37     30.66 o 
   2   8   1       63.13      101.36     23.37 o 
   3   8   1      535.17      449.69     59.00 o 
   4   8   1       95.27       44.39     36.56 o 
   5   8   1      803.66      715.61     52.04 o 
   6   8   1       72.73       27.98     54.31 o 
   7   8   1       44.28       10.06     49.92 o 
   8   8   1       57.19      126.48     66.52 o 
  -8   9   1      113.83      176.00     76.73 o 
  -7   9   1        0.46       46.96     64.05 o 
  -6   9   1      310.55      315.32     53.17 o 
  -5   9   1      182.92      159.42     54.69 o 
  -4   9   1      140.12      157.99     39.93 o 
  -3   9   1        2.97      -21.15     35.13 o 
  -2   9   1        8.32       -9.54     34.20 o 
  -1   9   1     1506.02     1470.15     42.01 o 
   0   9   1      996.14     1030.73     39.80 o 
   1   9   1     3203.60     3323.31     58.97 o 
   2   9   1      120.86       74.54     35.08 o 
   3   9   1       26.04       -5.42     35.75 o 
   4   9   1       27.61       75.86     38.75 o 
   5   9   1       50.39       51.32     46.47 o 
   6   9   1      117.57      121.73     50.28 o 
   7   9   1       95.93       13.25     64.18 o 
   8   9   1       35.72       21.34     68.56 o 
  -7  10   1       94.10       22.98     65.12 o 
  -6  10   1       13.03      -56.29     90.98 o 
  -5  10   1     1418.63     1438.14    103.73 o 
  -4  10   1       39.08       38.30     40.30 o 
  -3  10   1      457.62      475.83     50.62 o 
  -2  10   1      121.51       74.74     38.71 o 
  -1  10   1       85.43       93.20     32.43 o 
   0  10   1       43.35       30.46     28.88 o 
   1  10   1     1203.15     1172.84     48.44 o 
   2  10   1      133.96       74.70     38.08 o 
   3  10   1       27.80       38.43     39.38 o 
   4  10   1       66.52       13.27     39.40 o 
   5  10   1        8.56       -7.73     47.98 o 
   6  10   1       16.98       96.18     53.01 o 
   7  10   1       46.60       71.50     68.77 o 
  -6  11   1      113.08      127.25     68.19 o 
  -5  11   1        9.01      -34.26     50.17 o 
  -4  11   1      268.68      259.13     53.24 o 
  -3  11   1        0.89        3.82     40.87 o 
  -2  11   1       95.22       96.12     42.39 o 
  -1  11   1      136.76      125.87     42.14 o 
   0  11   1      155.93      113.51     38.09 o 
   1  11   1       43.90       50.46     38.20 o 
   2  11   1      167.21      119.13     64.74 o 
   3  11   1      797.13      590.01     59.25 o 
   4  11   1      152.48      168.67     44.98 o 
   5  11   1      111.56      -51.11     51.11 o 
   6  11   1        2.30      -10.66     66.52 o 
  -5  12   1      407.44      432.90     71.39 o 
  -4  12   1      629.74      668.30     61.92 o 
  -3  12   1      439.47      433.06     77.35 o 
  -2  12   1     2301.69     2087.47     74.67 o 
  -1  12   1       67.65       -1.70     43.71 o 
   0  12   1        0.01      -51.66     51.66 o 
   1  12   1      540.20      471.43     47.27 o 
   2  12   1       18.14       13.95     43.59 o 
   3  12   1      724.11      728.62     53.45 o 
   4  12   1      626.11      606.26     60.82 o 
   5  12   1      834.56      870.23    100.96 o 
  -4  13   1       24.67      -62.71     62.71 o 
  -3  13   1       28.67        9.94     47.93 o 
  -2  13   1      465.63      409.71     53.02 o 
  -1  13   1      162.60      187.02     60.55 o 
   0  13   1       74.55       56.80     58.96 o 
   1  13   1     1375.21     1450.30     78.74 o 
   2  13   1       28.68       31.35     49.68 o 
   3  13   1       10.52      -31.21     48.94 o 
   4  13   1        0.78      -32.61     54.88 o 
  -2  14   1       73.26       75.32     65.10 o 
  -1  14   1      173.86      139.87     74.91 o 
   0  14   1     1326.17     1635.44     86.13 o 
   1  14   1        0.55      -62.09     62.09 o 
   2  14   1      260.46      198.85     66.84 o 
 -10   0   2      957.54     1065.94     72.67 o 
  -8   0   2      568.17      700.49     55.30 o 
  -6   0   2     1090.49     1271.48     54.19 o 
  -4   0   2     6236.48     5840.75    108.72 o 
  -2   0   2    39905.11    42895.00    638.20 o 
   2   0   2    18489.03    18372.11    277.46 o 
   4   0   2     1362.57     1412.58     52.72 o 
   6   0   2      203.76      139.69     37.71 o 
   8   0   2     1080.35     1200.86     62.85 o 
  10   0   2      176.08      164.32     82.78 o 
 -10   1   2       81.93       67.08     57.20 o 
  -9   1   2      828.36      817.10     44.08 o 
  -8   1   2       74.26       81.16     32.68 o 
  -7   1   2     1205.60     1279.20     41.56 o 
  -6   1   2      125.09      137.45     26.62 o 
  -5   1   2       19.55       40.81     23.21 o 
  -4   1   2      171.79      118.92     22.40 o 
  -3   1   2      842.17      667.50     24.35 o 
  -2   1   2     1931.87     1854.01     34.13 o 
  -1   1   2     2990.96     2021.13    109.41 o 
   1   1   2       16.86       28.00     12.00 o 
   2   1   2     8635.53     8340.71     94.03 o 
   3   1   2     2840.41     2600.69     44.06 o 
   4   1   2     2701.25     2468.58     46.02 o 
   5   1   2      355.48      435.68     28.88 o 
   6   1   2      228.45      300.35     28.04 o 
   7   1   2      368.64      432.61     33.31 o 
   8   1   2      422.60      366.02     39.23 o 
   9   1   2        3.89      -10.08     39.46 o 
  10   1   2       70.12        1.92     66.72 o 
 -10   2   2      140.65      167.65     60.82 o 
  -9   2   2      556.95      540.62     49.15 o 
  -8   2   2      219.27      284.95     35.29 o 
  -7   2   2      250.44      260.34     31.44 o 
  -6   2   2     1001.38     1068.65     36.46 o 
  -5   2   2      441.10      521.89     28.29 o 
  -4   2   2     7236.16     7603.37     95.27 o 
  -3   2   2     1248.72     1113.10     29.47 o 
  -2   2   2    69965.61    68480.86    791.13 o 
  -1   2   2       68.75      100.07     15.18 o 
   0   2   2      321.38      394.36     16.53 o 
   1   2   2      121.80      115.84     16.17 o 
   2   2   2      589.67      759.64     42.30 o 
   3   2   2     2549.79     2439.56     46.53 o 
   4   2   2      277.90      483.15     26.88 o 
   5   2   2      519.54      586.27     39.29 o 
   6   2   2      286.68      343.16     29.10 o 
   7   2   2        0.02        9.94     28.83 o 
   8   2   2      432.26      358.47     41.78 o 
   9   2   2     3980.46     3831.08     86.17 o 
  10   2   2      260.65      253.46     59.49 o 
 -10   3   2      285.10      231.91     63.84 o 
  -9   3   2       47.38       51.59     55.67 o 
  -8   3   2       47.22       75.11     40.72 o 
  -7   3   2     1390.50     1517.32     46.06 o 
  -6   3   2      243.94      314.64     28.68 o 
  -5   3   2     2289.62     2284.35     46.56 o 
  -4   3   2    13863.12    14407.10    165.39 o 
  -3   3   2       58.81       85.39     18.98 o 
  -2   3   2    29308.90    28557.56    336.20 o 
  -1   3   2     1575.02     1537.01     39.82 o 
   0   3   2    28600.30    29403.69    317.33 o 
   1   3   2     1988.78     1668.72     44.32 o 
   2   3   2    13745.07    13011.71    240.05 o 
   3   3   2      189.73      326.82     41.20 o 
   4   3   2      132.37      117.10     23.40 o 
   5   3   2      998.45     1150.74     34.19 o 
   6   3   2     1361.62     1368.16     39.47 o 
   7   3   2     1927.35     1967.69     55.30 o 
   8   3   2     1177.17     1197.75     52.72 o 
   9   3   2     2147.81     2255.92     78.80 o 
  10   3   2       16.07      -31.75     50.19 o 
 -10   4   2      134.93      143.60     66.24 o 
  -9   4   2       48.04       67.55     88.86 o 
  -8   4   2      567.13      700.49     49.27 o 
  -7   4   2      989.89     1113.43     50.66 o 
  -6   4   2     1834.45     1959.15     46.95 o 
  -5   4   2     1698.02     1697.12     41.19 o 
  -4   4   2     1024.52     1145.84     35.28 o 
  -3   4   2     1774.74     1734.15     38.51 o 
  -2   4   2      799.33      768.64     28.49 o 
  -1   4   2      203.09      396.85     20.46 o 
   0   4   2    12324.90    12860.25    145.78 o 
   1   4   2     2835.34     2390.02     40.29 o 
   2   4   2       85.78       70.82     21.46 o 
   3   4   2     3578.13     3417.93     57.68 o 
   4   4   2      715.72      887.12     31.67 o 
   5   4   2       30.03       53.01     22.59 o 
   6   4   2     1237.47     1132.44     41.47 o 
   7   4   2      421.37      379.13     39.66 o 
   8   4   2     3435.41     3274.22     88.25 o 
   9   4   2      178.90      192.01     50.87 o 
  10   4   2        0.59       93.21     62.08 o 
 -10   5   2      311.62      369.62    105.26 o 
  -9   5   2      366.29      480.94     69.19 o 
  -8   5   2       52.51      -19.23     82.77 o 
  -7   5   2      145.57      163.58     41.86 o 
  -6   5   2      534.55      545.97     38.56 o 
  -5   5   2      405.11      469.22     32.23 o 
  -3   5   2     1678.19     1799.34     44.03 o 
  -2   5   2     1400.28     1296.34     32.08 o 
  -1   5   2     1840.53     1841.03     35.73 o 
   0   5   2        0.98       32.11     19.85 o 
   1   5   2     2974.16     2876.37     47.04 o 
   2   5   2      236.34      253.45     33.21 o 
   3   5   2      128.95      252.16     38.24 o 
   4   5   2      146.71      275.98     86.56 o 
   5   5   2       15.15      -11.29     26.77 o 
   6   5   2       22.53       23.20     29.94 o 
   7   5   2      628.93      639.43     51.00 o 
   8   5   2      387.06      474.34     52.73 o 
   9   5   2      807.99      826.42     68.75 o 
  -9   6   2       18.50       54.85     64.51 o 
  -8   6   2      404.41      421.99     65.76 o 
  -7   6   2     1299.78     1175.25     51.77 o 
  -6   6   2      184.04      191.98     40.53 o 
  -5   6   2      171.52      134.47     36.22 o 
  -4   6   2     1966.26     2434.89     85.28 o 
  -3   6   2      665.00      524.94     28.66 o 
  -2   6   2      132.72      130.64     21.26 o 
  -1   6   2       66.59       87.46     25.19 o 
   0   6   2     2311.90     2486.21     44.58 o 
   1   6   2      868.00      759.62     27.67 o 
   2   6   2     1769.47     1628.46     36.32 o 
   3   6   2       64.99       70.78     24.07 o 
   4   6   2     1865.68     2330.99     81.79 o 
   5   6   2      568.74      704.30     45.22 o 
   6   6   2       42.36      132.16     41.13 o 
   7   6   2       30.13      -42.05     42.05 o 
   8   6   2      516.17      561.23     55.46 o 
   9   6   2      239.49      204.48     65.46 o 
  -9   7   2        0.10      -53.33     67.99 o 
  -8   7   2       26.13      -28.33     61.59 o 
  -7   7   2      250.40      175.56     65.47 o 
  -6   7   2        0.70       55.00     43.22 o 
  -5   7   2      678.90      844.34     99.59 o 
  -4   7   2      423.34      490.52     42.18 o 
  -3   7   2      811.36      679.84     31.37 o 
  -2   7   2     1086.08     1088.33     31.48 o 
  -1   7   2      600.12      678.07     27.67 o 
   0   7   2      276.58      365.84     24.99 o 
   1   7   2       30.37       -7.99     21.79 o 
   2   7   2      935.58     1023.22     31.99 o 
   3   7   2       36.53       47.16     25.61 o 
   4   7   2      945.53      988.69     61.73 o 
   5   7   2      114.97      111.01     36.48 o 
   6   7   2     1622.70     1585.54     63.04 o 
   7   7   2      168.98      120.33     69.65 o 
   8   7   2       18.97      -48.59     48.59 o 
   9   7   2       46.35      -60.51     60.51 o 
  -8   8   2       29.49       31.67     64.72 o 
  -7   8   2       75.57       10.45     79.15 o 
  -6   8   2       25.66       58.96     68.83 o 
  -5   8   2       40.19       96.56     40.44 o 
  -4   8   2      466.22      448.56     41.25 o 
  -3   8   2        5.17      -32.84     32.84 o 
  -2   8   2      214.95      159.16     27.94 o 
  -1   8   2        1.02       -3.08     23.40 o 
   0   8   2     3922.90     4409.17     66.65 o 
   1   8   2       96.70       74.40     24.40 o 
   2   8   2      545.98      619.55     33.77 o 
   3   8   2       68.13      101.94     29.11 o 
   4   8   2      413.09      433.99     40.60 o 
   5   8   2     1247.51     1237.60     52.86 o 
   6   8   2      248.01      211.82     44.34 o 
   7   8   2      231.96      125.59     49.44 o 
   8   8   2      315.02      390.72     71.22 o 
  -8   9   2      104.41      115.68     70.77 o 
  -7   9   2       17.30       37.01     64.00 o 
  -6   9   2     1357.51     1384.92     81.12 o 
  -5   9   2      207.70      163.45     42.68 o 
  -4   9   2      199.57      129.76     40.06 o 
  -3   9   2       13.10      -23.26     35.86 o 
  -2   9   2      953.24      927.15     61.42 o 
  -1   9   2      282.84      253.53     28.55 o 
   0   9   2     2117.34     2271.90     52.15 o 
   1   9   2       15.48       82.09     26.35 o 
   2   9   2        5.47       45.62     30.11 o 
   3   9   2        0.29      -35.75     35.75 o 
   4   9   2      253.68      273.20     52.39 o 
   5   9   2      121.26      179.44     47.33 o 
   6   9   2       75.22       18.10     48.39 o 
   7   9   2      175.59      176.36     54.60 o 
   8   9   2      258.38      403.09     75.16 o 
  -7  10   2      126.24      318.84     71.76 o 
  -6  10   2      101.89       80.36     62.42 o 
  -5  10   2      450.94      430.79     80.84 o 
  -4  10   2      175.24      141.56     41.16 o 
  -3  10   2      891.54      964.69     54.11 o 
  -2  10   2      996.40     1009.65     82.56 o 
  -1  10   2     2131.77     1996.29     54.01 o 
   0  10   2     1726.15     1856.29     48.53 o 
   1  10   2      436.59      496.04     36.28 o 
   2  10   2      911.07      892.23     77.96 o 
   3  10   2       28.99       -2.63     46.18 o 
   4  10   2      373.00      326.28     51.11 o 
   5  10   2      192.52      181.90     51.05 o 
   6  10   2        1.89       14.96     51.43 o 
   7  10   2       24.42      -40.86     71.49 o 
  -6  11   2      260.64      316.37     81.67 o 
  -5  11   2       16.26      -48.98     48.98 o 
  -4  11   2        3.47      -10.27     41.09 o 
  -3  11   2      410.22      376.91     44.43 o 
  -2  11   2      382.18      453.03     45.95 o 
  -1  11   2      102.57       79.95     41.23 o 
   0  11   2     1482.12     1631.66     56.01 o 
   1  11   2       80.74       70.06     38.08 o 
   2  11   2      565.82      511.28     56.25 o 
   3  11   2      919.72      964.64     58.43 o 
   4  11   2       46.20       25.53     48.77 o 
   5  11   2      105.12       89.95     54.02 o 
   6  11   2      242.65      245.95     58.30 o 
  -5  12   2       11.25       77.16     67.68 o 
  -4  12   2       47.49       94.66     46.17 o 
  -3  12   2      100.49      127.24     46.17 o 
  -2  12   2      341.70      315.56     44.96 o 
  -1  12   2       48.92       -3.10     79.49 o 
   0  12   2     1015.49      999.18     67.68 o 
   1  12   2        0.03       34.46     44.73 o 
   2  12   2        7.75       32.30     42.59 o 
   3  12   2      148.49      125.87     46.03 o 
   4  12   2      261.87      333.66     56.45 o 
   5  12   2       41.38       82.03     56.01 o 
  -4  13   2       19.76      -20.71     72.19 o 
  -3  13   2        3.68        9.88     49.61 o 
  -2  13   2      125.55       95.79     57.75 o 
  -1  13   2        0.31       -0.52     62.81 o 
   0  13   2       49.34       44.48     57.79 o 
   1  13   2       26.76      -57.06     57.06 o 
   2  13   2      729.48      617.41     57.81 o 
   3  13   2       41.51      -38.88     52.37 o 
   4  13   2      408.72      417.47     61.86 o 
  -2  14   2        8.81      -69.05    118.70 o 
  -1  14   2        2.49       63.16     77.52 o 
   0  14   2      129.59      154.54     69.05 o 
   1  14   2       80.74       40.77     63.10 o 
   2  14   2       35.20       98.27     70.65 o 
  -9   0   3       39.98      -48.39     48.39 o 
  -7   0   3      765.41      690.08     50.25 o 
  -5   0   3      175.98      143.54     34.88 o 
  -3   0   3     2049.16     1625.45     51.16 o 
   1   0   3     8163.03     5239.21    316.10 o 
   3   0   3     3428.72     3195.72     68.38 o 
   5   0   3     5420.29     5799.60    110.71 o 
   7   0   3     2494.32     2334.90     82.82 o 
   9   0   3     3548.31     3254.36    171.77 o 
 -10   1   3      240.03      296.06     90.39 o 
  -9   1   3      752.40      778.69     42.87 o 
  -8   1   3       66.70       61.86     32.27 o 
  -7   1   3       63.22       40.97     28.89 o 
  -6   1   3     1807.56     1532.60     41.61 o 
  -5   1   3      271.44      402.53     26.44 o 
  -4   1   3      707.48      602.42     26.59 o 
  -3   1   3      920.97      953.57     26.87 o 
  -2   1   3     5590.13     5763.68     72.13 o 
  -1   1   3     5678.35     5424.13     75.94 o 
   1   1   3     6119.96     5822.92     78.44 o 
   2   1   3        0.76      -12.42     20.16 o 
   3   1   3     5504.89     5224.78     67.04 o 
   4   1   3       29.07       74.34     24.73 o 
   5   1   3     1890.49     2029.55     43.71 o 
   6   1   3      126.59      178.55     26.26 o 
   7   1   3      509.17      540.67     33.29 o 
   8   1   3      635.98      615.89     36.88 o 
   9   1   3      138.20      166.63     42.17 o 
  10   1   3       13.49       31.74     56.56 o 
 -10   2   3        4.91      -59.64     60.38 o 
  -9   2   3       82.60       26.88     78.62 o 
  -8   2   3      238.86      221.44     34.48 o 
  -7   2   3      380.86      523.98     34.30 o 
  -6   2   3     2039.42     1891.04     46.51 o 
  -5   2   3      767.39      928.41     31.99 o 
  -4   2   3     1516.08     1738.45     39.61 o 
  -3   2   3     1576.92     1378.01     33.39 o 
  -2   2   3   131963.09   124423.74   1430.97 o 
  -1   2   3      300.89      290.01     22.82 o 
   0   2   3    53104.05    55814.94    595.42 o 
   1   2   3      770.48      834.34     25.02 o 
   2   2   3     8707.04     8836.88    130.76 o 
   3   2   3     2483.32     2507.81     43.15 o 
   4   2   3     6389.92     6109.74     86.59 o 
   5   2   3      115.18      230.50     42.96 o 
   6   2   3     1849.82     1903.43     46.32 o 
   7   2   3      156.87      268.11     34.16 o 
   8   2   3      742.92      665.97     45.72 o 
   9   2   3     2997.32     2777.24     76.44 o 
  10   2   3       34.91       52.32     56.31 o 
 -10   3   3       74.72       17.69     62.28 o 
  -9   3   3       14.92       55.68     53.40 o 
  -8   3   3      428.47      435.59     45.41 o 
  -7   3   3     2825.08     2678.77     69.87 o 
  -6   3   3     1565.47     1597.05     44.64 o 
  -5   3   3       32.43      101.73     23.03 o 
  -4   3   3       48.04      116.05     20.29 o 
  -3   3   3     4041.12     3907.15     56.26 o 
  -2   3   3    19082.77    17809.05    214.14 o 
  -1   3   3     3250.64     3038.93     50.70 o 
   0   3   3     1792.10     1514.45     44.55 o 
   1   3   3      862.68     1016.24     28.99 o 
   2   3   3       37.21       66.55     22.69 o 
   3   3   3     1077.16     1112.56     52.79 o 
   4   3   3     1235.13     1389.32     41.16 o 
   5   3   3      649.39      805.05     29.63 o 
   6   3   3      233.72      323.68     31.79 o 
   7   3   3        1.08       45.55     34.56 o 
   8   3   3       76.10       58.24     39.13 o 
   9   3   3      242.80      296.10     51.11 o 
  10   3   3       13.94      -12.06     56.35 o 
 -10   4   3       46.65       51.37     57.38 o 
  -9   4   3        0.66        9.11     69.96 o 
  -8   4   3      157.76      148.47     52.88 o 
  -7   4   3      842.30      829.54     48.23 o 
  -6   4   3      241.97      282.88     28.38 o 
  -5   4   3      579.73      727.95     30.41 o 
  -4   4   3      754.01      847.41     39.97 o 
  -3   4   3     1599.46     1455.03     41.07 o 
  -2   4   3     1011.64     1020.77     35.76 o 
  -1   4   3     2252.82     2279.53     39.85 o 
   0   4   3     4841.20     5090.66     65.54 o 
   1   4   3     1319.48     1169.32     28.90 o 
   2   4   3     5893.87     5577.53     78.84 o 
   3   4   3      264.00      237.64     35.82 o 
   4   4   3      987.26     1015.81     34.11 o 
   5   4   3      772.43      646.53     33.31 o 
   6   4   3      194.27      257.69     32.18 o 
   7   4   3        0.29      -13.33     35.70 o 
   8   4   3       75.85       70.08     57.02 o 
   9   4   3       15.97      -34.22     48.09 o 
  10   4   3       88.53       69.61     54.08 o 
  -9   5   3      237.65      290.97     68.09 o 
  -8   5   3        2.91      -51.96     51.96 o 
  -7   5   3       17.16       21.03     39.28 o 
  -6   5   3       88.04      168.90     36.86 o 
  -5   5   3      126.22      153.90     28.61 o 
  -4   5   3    25209.55    25864.80    312.79 o 
  -3   5   3       26.10       64.58     23.51 o 
  -2   5   3    49228.12    50362.82    585.69 o 
  -1   5   3     1669.12     1651.14     35.87 o 
   0   5   3     1358.52     1475.31     34.94 o 
   1   5   3      230.08      410.28     25.31 o 
   2   5   3     1523.10     1728.06    129.96 o 
   3   5   3      102.01      106.13     24.10 o 
   4   5   3      715.25      744.60     32.06 o 
   5   5   3       32.24       -5.85     31.56 o 
   6   5   3     2399.78     2273.23     61.19 o 
   7   5   3      513.29      552.12     49.92 o 
   8   5   3      103.61      120.23     48.55 o 
   9   5   3      219.30      248.42     54.44 o 
  -9   6   3      312.98      290.16     68.88 o 
  -8   6   3       17.04       75.94     93.95 o 
  -7   6   3       41.06       59.52     51.97 o 
  -6   6   3     1810.57     1974.29     68.54 o 
  -5   6   3      663.29      689.48     42.43 o 
  -4   6   3     8071.46     7725.78    109.81 o 
  -3   6   3       87.09       75.33     25.47 o 
  -2   6   3      118.07      130.15     22.82 o 
  -1   6   3     1567.21     1621.44     37.14 o 
   0   6   3      854.00      782.53     27.73 o 
   1   6   3      202.04      170.30     24.82 o 
   2   6   3      497.49      542.29     28.23 o 
   3   6   3     2045.94     1795.05     49.87 o 
   4   6   3      991.19     1115.39     39.69 o 
   5   6   3       15.62      116.51     29.40 o 
   6   6   3       19.17      117.45     41.37 o 
   7   6   3     1201.95     1162.18     59.81 o 
   8   6   3       25.80        3.46     47.00 o 
   9   6   3      182.38      161.35     54.84 o 
  -9   7   3        0.82      -16.19     66.66 o 
  -8   7   3        2.30       -3.61     61.54 o 
  -7   7   3       50.95       48.12     48.25 o 
  -6   7   3      143.07      177.74     56.48 o 
  -5   7   3        0.08        7.60     36.60 o 
  -4   7   3       34.48      122.13     42.50 o 
  -3   7   3      216.86      245.98     32.93 o 
  -2   7   3        2.55        5.98     19.78 o 
  -1   7   3     2136.14     2082.60     42.48 o 
   0   7   3        0.05       15.49     23.78 o 
   1   7   3     2439.96     2558.60     48.18 o 
   2   7   3     4610.78     4367.34     63.46 o 
   3   7   3     4594.88     4229.11     71.52 o 
   4   7   3     2563.14     2556.96     97.07 o 
   5   7   3       24.88       28.39     35.55 o 
   6   7   3     3359.53     3168.61     85.11 o 
   7   7   3      153.98      126.92     47.80 o 
   8   7   3      334.37      371.92     55.01 o 
   9   7   3        2.26       -7.92     62.71 o 
  -8   8   3      684.52      628.83     75.42 o 
  -7   8   3        0.81      -28.96     53.57 o 
  -6   8   3       54.81       63.57     52.48 o 
  -5   8   3      922.39      955.61     54.85 o 
  -4   8   3      139.31      164.23     38.14 o 
  -3   8   3     1734.41     1701.97     58.63 o 
  -2   8   3      161.47      118.37     28.33 o 
  -1   8   3     1290.77     1353.96     37.63 o 
   0   8   3     2306.45     2465.03     48.44 o 
   1   8   3     4947.10     4740.57     83.04 o 
   2   8   3      640.23      640.79     34.50 o 
   3   8   3       56.88       46.53     28.93 o 
   4   8   3      275.34      350.56     46.83 o 
   5   8   3     1443.12     1368.15     59.30 o 
   6   8   3        0.03       -2.84     43.95 o 
   7   8   3       11.35       21.46     47.58 o 
   8   8   3        8.71       35.72     51.67 o 
  -8   9   3       19.99        2.75     68.19 o 
  -7   9   3      144.16      180.30     64.15 o 
  -6   9   3      143.20       64.64     52.53 o 
  -5   9   3      272.83      224.92     42.61 o 
  -4   9   3        0.03      -21.52     37.64 o 
  -3   9   3       20.57      -35.55     35.55 o 
  -2   9   3     2898.52     2765.53     60.14 o 
  -1   9   3      216.06      219.98     31.80 o 
   0   9   3      530.98      652.42     33.11 o 
   1   9   3        9.73       34.45     25.61 o 
   2   9   3     2000.21     1864.42     52.58 o 
   3   9   3      575.88      421.29     43.31 o 
   4   9   3     2634.17     2472.93     76.70 o 
   5   9   3       57.26       40.02     59.42 o 
   6   9   3      636.86      696.16     60.63 o 
   7   9   3      216.93      221.19     56.46 o 
   8   9   3      284.70      370.29     77.89 o 
  -7  10   3       77.30       20.81     71.34 o 
  -6  10   3      435.66      351.68     70.80 o 
  -5  10   3       54.87       14.18     49.13 o 
  -4  10   3       71.92      127.82     42.04 o 
  -3  10   3      108.03       52.71     39.77 o 
  -2  10   3       88.14       34.42     38.20 o 
  -1  10   3      432.16      578.58     38.07 o 
   0  10   3       66.73       88.59     30.17 o 
   1  10   3     3715.36     3529.25     82.23 o 
   2  10   3      328.94      294.78     41.39 o 
   3  10   3      121.98      116.54     40.23 o 
   4  10   3       46.28      153.19     47.93 o 
   5  10   3      419.14      403.13     54.81 o 
   6  10   3      231.17      247.98     55.46 o 
   7  10   3       92.15       19.88     56.10 o 
  -6  11   3      456.89      420.39     78.70 o 
  -5  11   3       17.72      -27.35     50.32 o 
  -4  11   3       17.72       69.55     41.87 o 
  -3  11   3       88.00       46.56     42.17 o 
  -2  11   3      368.53      339.50     44.68 o 
  -1  11   3       67.57        8.27     39.97 o 
   0  11   3      312.85      370.17     40.22 o 
   1  11   3      306.83      326.25     41.43 o 
   2  11   3      154.10      127.67     40.85 o 
   3  11   3       13.49      -24.94     41.81 o 
   4  11   3      129.24      121.14     51.11 o 
   5  11   3       81.90      106.71     53.86 o 
   6  11   3      253.26      260.38     58.88 o 
  -5  12   3      379.49      298.66     68.82 o 
  -4  12   3      729.27      610.81     71.11 o 
  -3  12   3      362.62      391.60     90.31 o 
  -2  12   3     4310.18     4037.26    108.40 o 
  -1  12   3      147.74      135.75     52.96 o 
   0  12   3        0.03       27.75     53.55 o 
   1  12   3      284.31      384.23     60.90 o 
   2  12   3      108.03      184.79     44.44 o 
   3  12   3       10.05       26.08     50.22 o 
   4  12   3        4.91       35.86     52.90 o 
   5  12   3       44.87      -50.20     54.56 o 
  -4  13   3      308.28      203.00     70.88 o 
  -3  13   3      910.11      939.05     67.23 o 
  -2  13   3       17.83      -47.41     58.94 o 
  -1  13   3       80.98       89.30     63.59 o 
   0  13   3      437.02      692.22     67.94 o 
   1  13   3      176.42      241.24     60.13 o 
   2  13   3      245.54      299.23     53.88 o 
   3  13   3      397.91      391.88     60.13 o 
   4  13   3      902.22      777.92     67.29 o 
  -1  14   3       74.54       43.62     63.69 o 
   0  14   3       94.27       34.68     64.47 o 
   1  14   3      450.40      592.01     71.77 o 
 -10   0   4      274.80      197.96     86.27 o 
  -8   0   4       94.21       40.63     44.27 o 
  -6   0   4      431.12      407.76     41.32 o 
  -4   0   4    11384.31    10505.13    174.18 o 
  -2   0   4    18604.06    16936.41    304.38 o 
   0   0   4      494.99      431.54     98.56 o 
   2   0   4    18799.87    17595.20    266.60 o 
   4   0   4    11119.50    10494.89    179.93 o 
   6   0   4       25.56      -15.40     34.40 o 
   8   0   4      449.26      490.48     50.49 o 
  10   0   4      549.17      669.56     92.43 o 
 -10   1   4       72.59      108.88     63.28 o 
  -9   1   4      593.50      568.45     46.88 o 
  -8   1   4      277.08      217.32     34.04 o 
  -7   1   4     2093.56     2048.18     51.79 o 
  -6   1   4     1555.37     1520.27     41.51 o 
  -5   1   4       11.01      147.84     24.07 o 
  -4   1   4      331.25      424.72     23.48 o 
  -3   1   4     4005.97     3508.58     52.49 o 
  -2   1   4      962.08     1117.74     35.63 o 
  -1   1   4     1356.69     1446.47     47.74 o 
   0   1   4    18033.50    18401.60    231.42 o 
   1   1   4     4834.39     4228.19     61.96 o 
   2   1   4     2013.64     2075.60     38.20 o 
   3   1   4     4887.08     4804.93     62.91 o 
   4   1   4      808.77      840.59     27.44 o 
   5   1   4      299.56      361.05     26.39 o 
   6   1   4      228.00      250.21     26.74 o 
   7   1   4      626.57      596.64     33.71 o 
   8   1   4      472.33      526.15     43.19 o 
   9   1   4      266.55      200.49     47.70 o 
  10   1   4      658.20      632.92     87.22 o 
 -10   2   4       10.41       50.58     70.02 o 
  -9   2   4        0.01      160.33     94.67 o 
  -8   2   4       98.45       62.76     32.88 o 
  -7   2   4     2802.99     2641.44     53.38 o 
  -6   2   4     2173.49     2537.80     51.72 o 
  -5   2   4       30.72       49.66     25.83 o 
  -4   2   4     8427.78     9099.81    110.76 o 
  -3   2   4      267.41      324.97     22.05 o 
  -2   2   4    28851.93    28437.00    334.08 o 
  -1   2   4      141.11      201.69     20.44 o 
   0   2   4      547.44      558.41     17.72 o 
   1   2   4     1359.85     1417.46     35.63 o 
   2   2   4      733.95      738.43     51.67 o 
   3   2   4       14.36       20.50     18.24 o 
   4   2   4      553.74      647.24     34.27 o 
   5   2   4     1692.69     1712.81     41.49 o 
   6   2   4        4.95       65.71     25.76 o 
   7   2   4     1487.07     1447.07     50.99 o 
   8   2   4       52.16       27.65     38.10 o 
   9   2   4      175.42      186.22     43.37 o 
  10   2   4        5.25       61.68     56.39 o 
 -10   3   4       60.44       82.66     63.93 o 
  -9   3   4      713.39      725.91     63.02 o 
  -8   3   4     1370.61     1475.30     81.33 o 
  -7   3   4       89.02      127.78     29.94 o 
  -6   3   4     1222.69     1239.87     38.63 o 
  -5   3   4     1651.16     1554.74     39.18 o 
  -4   3   4     2362.64     1905.42     39.70 o 
  -3   3   4       45.93      106.19     22.07 o 
  -2   3   4     2720.99     2558.99     47.53 o 
  -1   3   4      828.05      873.43     51.63 o 
   0   3   4      609.44      675.58     29.36 o 
   1   3   4     6792.64     6234.14     84.27 o 
   2   3   4       15.19       12.12     21.69 o 
   3   3   4       99.49       95.78     23.89 o 
   4   3   4        0.06       37.59     20.14 o 
   5   3   4       54.97       56.13     22.47 o 
   6   3   4      297.13      290.43     34.37 o 
   7   3   4        2.14      -33.80     33.80 o 
   8   3   4     1847.40     1923.99     62.13 o 
   9   3   4      212.23      227.47     50.79 o 
  10   3   4       87.83       56.02     57.52 o 
 -10   4   4      317.78      462.48     76.28 o 
  -9   4   4       12.05      -40.60     54.36 o 
  -8   4   4      605.13      675.36     60.03 o 
  -7   4   4     1046.83      985.57     62.65 o 
  -6   4   4      887.74      995.91     40.87 o 
  -5   4   4        6.87       35.60     21.89 o 
  -4   4   4      127.93      540.80    110.35 o 
  -3   4   4        0.08       -0.77     23.62 o 
  -2   4   4     1208.87     1069.69     55.51 o 
  -1   4   4      507.76      499.06     24.66 o 
   0   4   4        0.19       19.55     20.25 o 
   1   4   4      741.45      851.80     25.99 o 
   2   4   4     9325.02     8813.82    114.10 o 
   3   4   4      254.20      316.78     25.63 o 
   4   4   4     4755.57     5145.03     91.91 o 
   5   4   4     1040.33     1127.27     48.80 o 
   6   4   4      331.20      334.09     35.69 o 
   7   4   4      974.79      972.16     77.01 o 
   8   4   4      640.41      720.71     54.83 o 
   9   4   4      167.25      156.74     51.55 o 
  10   4   4        2.60       39.73     60.01 o 
  -9   5   4      180.40      217.70     66.90 o 
  -8   5   4       34.16       16.47     53.66 o 
  -7   5   4     1377.31     1321.82     67.58 o 
  -6   5   4        4.56      106.06     37.52 o 
  -5   5   4       11.68       29.13     27.32 o 
  -4   5   4      464.04      482.04     39.46 o 
  -3   5   4     1475.20     1279.21     49.35 o 
  -2   5   4    19601.66    19895.16    239.98 o 
  -1   5   4     2478.03     2346.05     42.22 o 
   0   5   4     2714.46     2490.48     43.27 o 
   1   5   4      107.06      186.88     23.68 o 
   2   5   4     4692.44     4345.53    117.57 o 
   3   5   4      231.04      261.39     28.37 o 
   4   5   4     1421.94     2494.03    107.09 o 
   5   5   4      547.75      584.60     34.09 o 
   6   5   4      162.08      263.94     35.59 o 
   7   5   4     7684.09     7635.52    138.55 o 
   8   5   4      517.45      542.50     54.25 o 
   9   5   4      696.19      723.18     61.67 o 
  -9   6   4        2.06       41.07     77.30 o 
  -8   6   4        0.90      -38.06     55.08 o 
  -7   6   4        0.09        3.14     51.37 o 
  -6   6   4      874.66      892.83     48.66 o 
  -5   6   4     1036.74     1055.75     51.73 o 
  -4   6   4      161.49      337.75     44.04 o 
  -3   6   4      321.52      342.92     34.98 o 
  -2   6   4      805.66      717.61     30.51 o 
  -1   6   4      390.20      705.45     80.56 o 
   0   6   4     1969.77     2119.13     41.92 o 
   1   6   4     8287.58     7891.27     99.11 o 
   2   6   4     1146.59     1108.24     49.53 o 
   3   6   4      638.85      735.17     32.06 o 
   4   6   4      375.83      450.94     40.98 o 
   5   6   4      838.13      897.41     57.43 o 
   6   6   4     1564.49     1622.84     62.21 o 
   7   6   4     1099.83     1002.05     57.88 o 
   8   6   4      124.60      125.32     49.48 o 
   9   6   4     1414.51     1622.52     75.75 o 
  -9   7   4       10.85      -10.24     66.20 o 
  -8   7   4      495.96      541.65     62.88 o 
  -7   7   4       34.08       79.62     54.98 o 
  -6   7   4     1218.22     1281.73     67.93 o 
  -5   7   4      149.48      114.98     38.60 o 
  -4   7   4      887.77     1156.51     42.77 o 
  -3   7   4      431.90      490.61     31.08 o 
  -2   7   4      249.58      249.07     21.94 o 
  -1   7   4      448.18      447.35     25.57 o 
   0   7   4     2077.18     2053.41     42.54 o 
   1   7   4      700.32      752.15     28.56 o 
   2   7   4      756.72      678.17     31.85 o 
   3   7   4      409.20      412.21     30.27 o 
   4   7   4      103.39      176.32     41.57 o 
   5   7   4     1279.70     1333.73     56.07 o 
   6   7   4       91.85      255.87     45.05 o 
   7   7   4      956.78     1020.48     61.02 o 
   8   7   4     2149.47     2112.58     79.21 o 
   9   7   4       60.76       90.37     61.99 o 
  -8   8   4        6.65       53.28     78.91 o 
  -7   8   4      822.44      861.93     66.56 o 
  -6   8   4      479.02      619.28     61.26 o 
  -5   8   4      138.98      314.98     46.99 o 
  -4   8   4     1062.87      890.90     62.56 o 
  -3   8   4       31.72        1.56     27.51 o 
  -2   8   4      753.02      789.23     35.66 o 
  -1   8   4      455.04      448.31     28.32 o 
   0   8   4       14.30       48.25     24.37 o 
   1   8   4      185.12      197.51     25.33 o 
   2   8   4      940.55      937.57     38.86 o 
   3   8   4        6.34       -5.87     27.80 o 
   4   8   4        1.05       -7.99     34.50 o 
   5   8   4      912.65      990.67     63.26 o 
   6   8   4     1353.00     1529.04     65.44 o 
   7   8   4      189.79      163.27     50.93 o 
   8   8   4       81.14        6.93     51.62 o 
  -8   9   4       75.39       94.59     68.46 o 
  -7   9   4      143.38      123.40     64.99 o 
  -6   9   4      258.12      403.47     58.20 o 
  -5   9   4       31.07        3.54     56.29 o 
  -4   9   4      289.66      445.47     58.86 o 
  -3   9   4       14.88       36.00     36.80 o 
  -2   9   4      409.22      388.04     33.96 o 
  -1   9   4       86.82       88.57     30.65 o 
   0   9   4        0.15      -25.91     25.91 o 
   1   9   4       61.82       49.98     30.39 o 
   2   9   4     2890.74     2526.57     59.49 o 
   3   9   4        9.47        5.41     37.11 o 
   4   9   4      100.16      183.51     45.81 o 
   5   9   4      360.79      379.52     45.64 o 
   6   9   4      359.92      434.20     52.26 o 
   7   9   4      105.33       53.28     53.63 o 
   8   9   4      256.63      258.97     59.10 o 
  -7  10   4      272.61      287.41     71.36 o 
  -6  10   4       31.20        4.08     51.92 o 
  -5  10   4      476.22      596.91     66.48 o 
  -4  10   4     1245.00     1158.91     59.85 o 
  -3  10   4        5.67        5.66     39.52 o 
  -2  10   4      398.44      315.36     43.20 o 
  -1  10   4      141.07      106.59     34.06 o 
   0  10   4      476.46      511.44     36.66 o 
   1  10   4      468.08      626.91     45.51 o 
   2  10   4      685.41      666.16     44.00 o 
   3  10   4      487.94      404.87     72.55 o 
   4  10   4      304.87      255.50     49.48 o 
   5  10   4      211.18      212.75     51.90 o 
   6  10   4       44.77      125.11     53.58 o 
   7  10   4      457.69      387.70     64.82 o 
  -6  11   4       43.61       58.73     65.96 o 
  -5  11   4        0.68       46.15     51.09 o 
  -4  11   4      475.55      380.02    118.85 o 
  -3  11   4       32.47       18.87     42.08 o 
  -2  11   4      269.39      260.29     45.04 o 
  -1  11   4      590.55      602.24     47.87 o 
   0  11   4      174.88      133.76     40.20 o 
   1  11   4      137.96      150.43     40.75 o 
   2  11   4       28.20      -39.18     39.18 o 
   3  11   4      221.53      180.27     45.34 o 
   4  11   4        9.10       35.88     49.96 o 
   5  11   4        0.62       50.23     53.33 o 
   6  11   4       65.76       42.60     55.58 o 
  -5  12   4      115.26      201.91     73.38 o 
  -4  12   4     1253.65     1314.84    121.34 o 
  -3  12   4        3.25       26.09     45.81 o 
  -2  12   4       34.06      116.56     46.13 o 
  -1  12   4        2.05      -12.97     51.13 o 
   0  12   4      465.59      579.48     66.74 o 
   1  12   4      342.18      346.38     48.19 o 
   2  12   4        2.44      -40.89     40.89 o 
   3  12   4      324.01      396.13     55.60 o 
   4  12   4      185.54      228.14     56.89 o 
   5  12   4      187.39      111.94     57.81 o 
  -4  13   4      239.38      211.68     58.74 o 
  -3  13   4       36.66       87.71     57.43 o 
  -2  13   4      578.51      473.65     66.28 o 
  -1  13   4       35.49       91.69     63.46 o 
   0  13   4      549.26      567.86     68.54 o 
   1  13   4      160.67      291.76     60.51 o 
   2  13   4      328.32      291.67     53.97 o 
   3  13   4        4.26       -8.69     54.40 o 
   4  13   4       38.59       47.11     57.15 o 
  -1  14   4      134.76      190.30     77.70 o 
   0  14   4      626.10      622.36     72.21 o 
   1  14   4      669.49      851.53     76.17 o 
  -9   0   5     1128.65     1066.73     67.32 o 
  -7   0   5     4799.54     4448.15    103.58 o 
  -5   0   5     2121.85     2143.01     63.86 o 
  -3   0   5     1713.19     1556.36     51.89 o 
  -1   0   5     4770.96     4778.59    280.23 o 
   1   0   5    23403.67    22040.83    379.63 o 
   3   0   5       63.99       77.26     26.51 o 
   5   0   5     1714.67     1749.50     73.98 o 
   7   0   5     1259.80     1209.13     56.20 o 
   9   0   5        4.61      125.82     80.64 o 
 -10   1   5      365.10      348.05     68.12 o 
  -9   1   5     1203.55     1289.80     88.29 o 
  -8   1   5       61.62       87.49     33.44 o 
  -7   1   5      186.71      212.05     31.91 o 
  -6   1   5      425.11      410.08     34.28 o 
  -5   1   5     1275.66     1358.69     37.16 o 
  -4   1   5     2354.79     2336.56     54.39 o 
  -3   1   5     4361.79     3766.54     54.90 o 
  -2   1   5       13.58       10.00     21.01 o 
  -1   1   5      483.69      493.76     20.10 o 
   0   1   5     1984.99     2063.91     32.13 o 
   1   1   5     1147.61     1018.41     26.78 o 
   2   1   5    11343.67    10309.13    122.60 o 
   3   1   5       34.82       43.38     18.14 o 
   4   1   5     4224.56     4165.51     59.85 o 
   5   1   5      145.96      184.19     25.54 o 
   6   1   5     1625.79     1660.90     42.47 o 
   7   1   5        8.25       -4.53     27.04 o 
   8   1   5      686.11      733.24     45.86 o 
   9   1   5       62.48       30.16     44.95 o 
  10   1   5       39.13      -23.07     58.62 o 
 -10   2   5      421.75      478.64     70.97 o 
  -9   2   5      110.18      212.33     48.22 o 
  -8   2   5      641.08      713.44     58.32 o 
  -7   2   5      148.21      139.01     31.15 o 
  -6   2   5     3241.22     3092.12     57.19 o 
  -5   2   5     1509.54     1567.81     40.10 o 
  -4   2   5      249.64      258.39     23.60 o 
  -3   2   5      118.88      190.05     20.64 o 
  -2   2   5      466.25      730.22     30.45 o 
  -1   2   5     3340.43     3067.01     54.33 o 
   0   2   5    22504.15    22435.16    243.65 o 
   1   2   5     4255.17     3906.88     62.41 o 
   2   2   5      158.97      178.07     18.66 o 
   3   2   5        0.06       -1.05     23.23 o 
   4   2   5        3.92      101.58     30.08 o 
   5   2   5     4045.84     4029.33     61.93 o 
   6   2   5      287.43      380.09     33.10 o 
   7   2   5     1849.31     1732.71     55.07 o 
   8   2   5       64.14       15.81     37.23 o 
   9   2   5      191.12      159.82     47.89 o 
  10   2   5        6.93       48.45     50.21 o 
 -10   3   5        7.30      -12.03     61.83 o 
  -9   3   5      105.94      154.47     54.95 o 
  -8   3   5      230.63      236.16     45.93 o 
  -7   3   5      207.21      320.95     36.85 o 
  -6   3   5      111.12      127.51     30.54 o 
  -5   3   5       27.55       13.18     22.69 o 
  -4   3   5      375.89      747.49     54.02 o 
  -3   3   5     3403.42     3028.42     54.27 o 
  -2   3   5       35.76       97.64     19.85 o 
  -1   3   5     3834.24     3647.71     56.44 o 
   0   3   5    11987.14    11950.10    135.05 o 
   1   3   5     3456.80     3289.56     52.08 o 
   2   3   5     1977.69     1668.87     46.94 o 
   3   3   5      661.02      594.41     39.10 o 
   4   3   5       41.24      160.24     34.57 o 
   5   3   5      614.84      622.08     27.57 o 
   6   3   5      629.92      627.64     44.62 o 
   7   3   5      157.60      244.65     39.16 o 
   8   3   5      165.07      159.13     41.01 o 
   9   3   5       80.56      172.34     44.86 o 
  10   3   5      238.93      290.25     62.98 o 
 -10   4   5      252.55      275.49     69.04 o 
  -9   4   5       70.90       56.34     56.11 o 
  -8   4   5     1170.21     1155.74     67.17 o 
  -7   4   5      639.21      601.94     47.63 o 
  -6   4   5      109.67      103.30     30.45 o 
  -5   4   5     1562.18     1536.07     44.53 o 
  -4   4   5    16455.04    16004.22    185.65 o 
  -3   4   5        0.01       59.08     22.85 o 
  -2   4   5     1031.66     1034.33     45.98 o 
  -1   4   5     4531.17     4336.56     65.26 o 
   0   4   5     1628.79     1832.08     36.64 o 
   1   4   5     1894.42     1665.20     44.37 o 
   2   4   5     6053.06     5977.16     83.95 o 
   3   4   5      698.33      932.82     31.82 o 
   4   4   5       30.30       57.05     48.56 o 
   5   4   5      105.19       85.79     41.58 o 
   6   4   5      835.82      795.62     58.21 o 
   7   4   5     4430.40     4338.01     96.37 o 
   8   4   5      448.35      522.37     46.88 o 
   9   4   5     2024.15     2093.25     77.64 o 
  10   4   5       60.57       13.42     60.84 o 
  -9   5   5       26.16       77.03     58.12 o 
  -8   5   5      178.14      260.13     56.12 o 
  -7   5   5       96.93      152.83     51.20 o 
  -6   5   5     1563.09     1804.43     60.09 o 
  -5   5   5      242.20      325.17     31.03 o 
  -4   5   5    16362.57    15872.41    199.95 o 
  -3   5   5     5493.20     5137.10     78.66 o 
  -2   5   5     4253.81     4586.71     70.95 o 
  -1   5   5     2553.22     2720.08     65.87 o 
   0   5   5       93.30      109.96     20.38 o 
   1   5   5     1340.25     1490.54     35.45 o 
   2   5   5     4470.94     4068.64     65.58 o 
   3   5   5      737.75      920.68     58.85 o 
   4   5   5      424.32      458.46     40.50 o 
   5   5   5     1585.12     1707.96     51.66 o 
   6   5   5      423.83      669.25     41.10 o 
   7   5   5     1686.16     1668.15     57.29 o 
   8   5   5       27.59      -17.30     47.06 o 
   9   5   5       60.72      105.96     61.85 o 
  -9   6   5       16.57       84.61     67.00 o 
  -8   6   5        0.09       15.01     55.92 o 
  -7   6   5       76.55       82.35     51.86 o 
  -6   6   5       12.43       71.73     48.95 o 
  -5   6   5       97.48      156.45     35.50 o 
  -4   6   5     2228.34     2193.29     54.56 o 
  -3   6   5      213.57      177.82     26.11 o 
  -2   6   5       25.78       35.04     23.59 o 
  -1   6   5      999.83      917.54     29.20 o 
   0   6   5     1189.83     1386.56     35.16 o 
   1   6   5        6.75       57.09     19.86 o 
   2   6   5     2934.29     2943.37     55.63 o 
   3   6   5      235.76      219.15     27.77 o 
   4   6   5      755.49      717.41     33.88 o 
   5   6   5      618.59      743.03     40.07 o 
   6   6   5     9155.75     8627.79    132.93 o 
   7   6   5        0.60       18.19     44.64 o 
   8   6   5      613.92      458.56     55.25 o 
   9   6   5       16.11       52.71     53.85 o 
  -9   7   5      270.10      232.41     64.86 o 
  -8   7   5      180.96      222.13     62.36 o 
  -7   7   5     1000.46      878.65     67.33 o 
  -6   7   5     3682.29     3734.25    101.57 o 
  -5   7   5       32.58       38.81     42.07 o 
  -4   7   5      717.66      767.41     61.91 o 
  -3   7   5        2.09      -11.21     31.80 o 
  -2   7   5      362.99      437.87     29.73 o 
  -1   7   5      223.46      216.31     24.62 o 
   0   7   5     1677.07     1795.58     43.39 o 
   1   7   5      129.94      175.73     22.24 o 
   2   7   5     1682.67     1631.01     45.09 o 
   3   7   5      757.11      779.93     35.05 o 
   4   7   5      460.45      658.76     35.35 o 
   5   7   5     1499.55     1607.20     60.02 o 
   6   7   5      230.69      367.57     68.03 o 
   7   7   5      432.18      473.01     59.99 o 
   8   7   5      517.81      539.65     57.98 o 
   9   7   5       53.15      -53.46     53.46 o 
  -8   8   5      288.91      272.26     68.80 o 
  -7   8   5      811.33      700.19     66.84 o 
  -6   8   5      591.59      642.80     61.37 o 
  -5   8   5      638.13      664.67     56.51 o 
  -4   8   5       64.55       44.04     36.72 o 
  -3   8   5       18.60       19.43     28.34 o 
  -2   8   5       61.66      103.50     29.12 o 
  -1   8   5      285.11      374.94     27.27 o 
   0   8   5        0.79      -10.70     23.95 o 
   1   8   5     3029.69     2613.85     50.32 o 
   2   8   5      605.46      684.72     34.40 o 
   3   8   5      165.09      186.13     30.60 o 
   4   8   5       50.95       27.72     38.05 o 
   5   8   5      664.44      754.44     51.58 o 
   6   8   5      251.04      298.13     56.58 o 
   7   8   5       78.55       92.87     49.66 o 
   8   8   5       57.75       22.85     54.41 o 
  -8   9   5      121.19      256.47     71.64 o 
  -7   9   5      228.57      212.71     64.79 o 
  -6   9   5     1299.93     1099.67    100.07 o 
  -5   9   5      818.30      628.14     82.92 o 
  -4   9   5        0.62       24.76     39.00 o 
  -3   9   5      571.33      548.76     43.64 o 
  -2   9   5     2297.16     2141.22     55.29 o 
  -1   9   5     1911.55     1774.18     51.71 o 
   0   9   5      382.90      369.74     30.02 o 
   1   9   5        0.03       69.05     30.94 o 
   2   9   5       88.67       88.64     30.48 o 
   3   9   5      876.37      936.57     73.95 o 
   4   9   5      122.79      108.75     42.07 o 
   5   9   5      560.21      608.59     55.65 o 
   6   9   5       61.81      138.01     48.79 o 
   7   9   5      193.94      174.47     53.81 o 
   8   9   5      149.16      173.91     57.72 o 
  -7  10   5       15.95       38.46     68.24 o 
  -6  10   5      269.54      205.52     56.41 o 
  -5  10   5        5.80        9.01     48.80 o 
  -4  10   5     1653.52     1576.49     88.90 o 
  -3  10   5      689.50      476.83     47.45 o 
  -2  10   5       45.50      -13.60     39.25 o 
  -1  10   5      104.35      114.19     34.63 o 
   0  10   5     1639.51     1751.76     57.49 o 
   1  10   5       57.82       22.74     32.80 o 
   2  10   5      505.55      605.31     38.55 o 
   3  10   5       17.43       76.62     40.95 o 
   4  10   5      197.10      142.77     83.92 o 
   5  10   5       52.25       87.52     50.37 o 
   6  10   5      690.04      666.86     63.08 o 
   7  10   5      599.47      661.78     65.00 o 
  -6  11   5      544.62      573.21     76.04 o 
  -5  11   5       78.19       20.75     51.91 o 
  -4  11   5      591.72      297.93     64.88 o 
  -3  11   5       17.67       61.13     43.49 o 
  -2  11   5        7.00      -11.49     41.68 o 
  -1  11   5        1.34       13.28     41.18 o 
   0  11   5      526.09      569.17     45.88 o 
   1  11   5      540.37      534.69     56.78 o 
   2  11   5      996.34     1085.49     52.51 o 
   3  11   5      351.28      293.29     50.34 o 
   4  11   5       60.22       55.87     50.40 o 
   5  11   5       15.77       14.14     52.08 o 
   6  11   5       40.36       12.91     55.70 o 
  -5  12   5      203.04      188.96     70.24 o 
  -4  12   5      713.07      640.86     72.65 o 
  -3  12   5      329.77      236.11     60.40 o 
  -2  12   5      439.41      339.13     54.35 o 
  -1  12   5       19.66       41.85     51.23 o 
   0  12   5      195.31      123.64     44.88 o 
   1  12   5      729.36      658.58     53.39 o 
   2  12   5       13.61       37.34     46.41 o 
   3  12   5      133.66      161.68     53.22 o 
   4  12   5      322.67      256.50     56.66 o 
   5  12   5       79.70       84.45     56.77 o 
  -4  13   5       67.65       28.84     79.67 o 
  -3  13   5      105.85       75.99     54.05 o 
  -2  13   5       16.60       -8.58     54.49 o 
  -1  13   5      934.36     1009.07    102.83 o 
   0  13   5      186.04      210.17     61.52 o 
   1  13   5      420.51      466.41     54.79 o 
   2  13   5       26.95       10.65     56.34 o 
   3  13   5      970.18      849.23     72.54 o 
   4  13   5       57.99       47.29     57.79 o 
  -1  14   5      107.69       11.08     68.20 o 
   0  14   5        0.15       35.39     64.18 o 
   1  14   5      323.81      452.72     70.76 o 
 -10   0   6      887.22     1208.57    109.21 o 
  -8   0   6     3529.05     3242.20    111.51 o 
  -6   0   6     4531.21     4584.62    101.25 o 
  -4   0   6     2274.47     1868.41     57.23 o 
  -2   0   6    22161.80    21711.40    334.97 o 
   0   0   6    13932.89    13461.92    213.95 o 
   2   0   6      138.76      112.60     22.64 o 
   4   0   6     2212.31     2028.10     72.52 o 
   6   0   6     1477.66     1579.33     58.76 o 
   8   0   6      398.63      443.71     59.05 o 
  10   0   6      179.15      370.79     88.71 o 
 -10   1   6       27.05        6.92     56.01 o 
  -9   1   6      621.13      711.74     53.77 o 
  -8   1   6      571.38      576.30     38.93 o 
  -7   1   6      241.03      225.44     31.69 o 
  -6   1   6       66.38      125.41     26.78 o 
  -5   1   6      107.33      146.99     24.15 o 
  -4   1   6      522.90      717.87     43.53 o 
  -3   1   6      218.87      187.68     20.03 o 
  -2   1   6      914.44      941.25     28.64 o 
  -1   1   6     1000.68     1220.38     49.65 o 
   0   1   6    49546.86    50944.61    544.47 o 
   1   1   6     8708.20     7800.97     97.23 o 
   2   1   6     3239.68     2971.64     47.48 o 
   3   1   6     5400.01     5564.81     70.23 o 
   4   1   6      401.11      439.29     39.50 o 
   5   1   6       93.16      183.23     22.22 o 
   6   1   6      299.86      392.90     26.77 o 
   7   1   6        7.12       -2.71     28.98 o 
   8   1   6        3.14       13.71     40.79 o 
   9   1   6      401.60      390.95     52.93 o 
  10   1   6       21.99       22.19     58.18 o 
 -10   2   6        0.34      -55.24     63.05 o 
  -9   2   6       23.65       33.05     45.96 o 
  -8   2   6        1.43      -41.02     41.02 o 
  -7   2   6     1380.04     1303.69     42.94 o 
  -6   2   6     4016.91     3795.84     64.41 o 
  -5   2   6      631.56      799.82     30.92 o 
  -4   2   6     2807.31     2688.59     47.77 o 
  -3   2   6     4223.57     4082.24     91.11 o 
  -2   2   6       53.15       56.05     20.25 o 
  -1   2   6     5620.63     5208.26     70.74 o 
   0   2   6    13362.84    13695.22    152.27 o 
   1   2   6        0.35       79.73     18.61 o 
   2   2   6     2945.56     2737.21     47.14 o 
   3   2   6     2514.17     2383.25     44.55 o 
   4   2   6       78.31       39.48     23.98 o 
   5   2   6      781.81      849.02     41.59 o 
   6   2   6     1058.18      975.67     36.87 o 
   7   2   6      748.14      738.16     43.15 o 
   8   2   6      302.84      286.50     41.70 o 
   9   2   6     1504.32     1561.76     67.30 o 
  10   2   6      534.12      473.07     75.16 o 
 -10   3   6       75.68       46.97     66.57 o 
  -9   3   6      156.56      178.26     56.26 o 
  -8   3   6       61.73       80.54     43.74 o 
  -7   3   6      853.57      979.54     50.96 o 
  -6   3   6     1425.38     1199.97     60.29 o 
  -5   3   6      615.97      713.44     29.55 o 
  -4   3   6    10182.18    10691.10    129.22 o 
  -3   3   6     1057.51     1018.80     39.26 o 
  -2   3   6     2274.02     2018.07     41.59 o 
  -1   3   6      104.68      128.36     17.26 o 
   0   3   6      819.44      827.65     30.41 o 
   1   3   6     1297.03     1131.59     28.44 o 
   2   3   6      719.85      859.71     41.46 o 
   3   3   6      936.55      958.39     34.15 o 
   4   3   6      380.89      451.57     24.44 o 
   5   3   6     2258.53     2222.38     49.02 o 
   6   3   6     1881.75     2045.26     57.92 o 
   7   3   6     3868.67     3506.88     80.97 o 
   8   3   6      209.89      160.29     41.04 o 
   9   3   6      240.33      358.19     52.62 o 
  10   3   6        3.23       33.91     58.60 o 
 -10   4   6       79.72      152.21     75.55 o 
  -9   4   6       60.67      -44.14     55.14 o 
  -8   4   6      156.02      103.80     52.45 o 
  -7   4   6       12.09      109.31     41.75 o 
  -6   4   6       85.61      164.57     37.25 o 
  -5   4   6      426.26      398.42     36.69 o 
  -4   4   6     9681.87     8985.33    121.40 o 
  -3   4   6     2185.15     2358.64     51.24 o 
  -2   4   6     7927.17     7716.78    102.88 o 
  -1   4   6     5289.80     4898.91     65.01 o 
   0   4   6        0.15       19.24     18.68 o 
   1   4   6     2819.13     2627.66     43.54 o 
   2   4   6      955.37     1056.66     33.61 o 
   3   4   6     2984.51     2955.29     54.04 o 
   4   4   6     1220.23     1653.41     60.59 o 
   5   4   6      462.69      557.56     35.71 o 
   6   4   6       46.45       61.48     33.52 o 
   7   4   6     5198.34     5074.86     95.17 o 
   8   4   6      119.02      163.10     42.98 o 
   9   4   6      587.82      712.86     67.61 o 
  -9   5   6        3.66       28.30     57.65 o 
  -8   5   6      345.09      343.92     58.80 o 
  -7   5   6       45.00       91.79     50.66 o 
  -6   5   6     5039.62     4510.41     91.19 o 
  -5   5   6     1967.96     2151.42     52.62 o 
  -4   5   6      454.83      520.39     40.52 o 
  -3   5   6      347.17      409.70     28.06 o 
  -2   5   6       43.83       84.51     35.50 o 
  -1   5   6     9754.92     9404.63    111.90 o 
   0   5   6      660.07      818.64     26.45 o 
   1   5   6     1577.60     1868.16     75.03 o 
   2   5   6      615.36      670.19     30.38 o 
   3   5   6      200.94      174.47     25.49 o 
   4   5   6       90.46      214.31     48.02 o 
   5   5   6       90.89      132.65     31.67 o 
   6   5   6      121.72      168.76     35.73 o 
   7   5   6     2191.02     2206.57     85.21 o 
   8   5   6      111.16      134.26     49.19 o 
   9   5   6      178.26      179.51     54.99 o 
  -9   6   6       83.54       98.23     97.71 o 
  -8   6   6      237.87      309.77     60.29 o 
  -7   6   6      275.35      296.18     56.07 o 
  -6   6   6      427.96      743.55     58.05 o 
  -5   6   6     1222.24     1279.82     51.83 o 
  -4   6   6      218.70      288.88     44.11 o 
  -3   6   6       40.03       17.17     24.47 o 
  -2   6   6     1002.81      984.32     34.15 o 
  -1   6   6      795.25      929.32     35.55 o 
   0   6   6      581.74      645.04     26.26 o 
   1   6   6     5157.44     4528.43     69.67 o 
   2   6   6     3006.61     3142.32     62.87 o 
   3   6   6     1296.63     1278.69     39.28 o 
   4   6   6     3087.84     3084.87     60.75 o 
   5   6   6       25.04       16.85     31.75 o 
   6   6   6       75.04      154.00     40.31 o 
   7   6   6      162.40      129.00     46.53 o 
   8   6   6       20.59      -48.00     48.00 o 
   9   6   6      161.12      242.59     62.07 o 
  -9   7   6       95.14        5.53     69.72 o 
  -8   7   6      225.97      208.05     62.87 o 
  -7   7   6       94.87      107.25     55.89 o 
  -6   7   6     4669.67     4134.62    107.00 o 
  -5   7   6      460.83      515.07     53.12 o 
  -4   7   6     4802.57     4448.45     77.58 o 
  -3   7   6      147.99      188.11     36.34 o 
  -2   7   6     1138.64     1237.16     40.49 o 
  -1   7   6       34.89       17.83     23.02 o 
   0   7   6      190.05      245.47     25.56 o 
   1   7   6      221.85      226.68     23.08 o 
   2   7   6      377.71      368.24     28.76 o 
   3   7   6       53.09       66.15     27.59 o 
   4   7   6      733.74      822.79     40.29 o 
   5   7   6      722.95      853.25     53.34 o 
   6   7   6      265.74      395.59     49.08 o 
   7   7   6        8.47      -46.22     46.22 o 
   8   7   6      346.31      417.41     57.15 o 
   9   7   6       84.34       25.20     55.04 o 
  -8   8   6       18.65      -60.68     60.68 o 
  -7   8   6      117.07      122.19     73.64 o 
  -6   8   6      175.54      208.62     54.65 o 
  -5   8   6     1304.66     1303.30     66.42 o 
  -4   8   6        4.46       28.97     37.36 o 
  -3   8   6      488.04      521.21     41.99 o 
  -2   8   6     1170.84     1153.65     45.88 o 
  -1   8   6      269.01      357.89     27.89 o 
   0   8   6     1589.08     1553.65     41.31 o 
   1   8   6     1360.85     1197.70     35.45 o 
   2   8   6      150.91      178.90     27.76 o 
   3   8   6      686.37      668.93     36.78 o 
   4   8   6      406.56      386.82     38.33 o 
   5   8   6     3621.96     3469.83     87.70 o 
   6   8   6     1589.16     1745.82     69.13 o 
   7   8   6      135.07      124.22     51.06 o 
   8   8   6      121.45      182.80     55.78 o 
  -8   9   6      161.13      178.68     74.07 o 
  -7   9   6        5.11      -55.59     55.59 o 
  -6   9   6      766.74      920.47     80.70 o 
  -5   9   6      161.68      138.31     52.48 o 
  -4   9   6       38.89       59.75     47.15 o 
  -3   9   6      367.48      370.97     44.67 o 
  -2   9   6     1215.70      983.15     41.97 o 
  -1   9   6     2840.73     2736.04     60.65 o 
   0   9   6      577.41      656.14     33.17 o 
   1   9   6     1039.03     1349.24     44.60 o 
   2   9   6      553.71      619.19     36.43 o 
   3   9   6      181.06      210.25     33.72 o 
   4   9   6      542.35      504.11     47.74 o 
   5   9   6     1084.35     1102.43     59.04 o 
   6   9   6      254.37      266.89     51.42 o 
   7   9   6       44.63      150.73     52.67 o 
  -7  10   6      457.51      511.57     66.08 o 
  -6  10   6      199.40      207.05     68.43 o 
  -5  10   6      374.19      367.41     83.29 o 
  -4  10   6      556.81      377.19     62.15 o 
  -3  10   6      214.03      273.39     43.39 o 
  -2  10   6      442.60      410.29     44.79 o 
  -1  10   6      285.80      315.62     34.61 o 
   0  10   6       17.43      -23.06     53.22 o 
   1  10   6      309.69      318.76     36.59 o 
   2  10   6      100.23      121.98     33.75 o 
   3  10   6     1091.48     1064.21     62.97 o 
   4  10   6      242.60      239.05     51.55 o 
   5  10   6       60.91       70.22     44.13 o 
   6  10   6      151.76       75.98     50.69 o 
   7  10   6      248.17      316.64     55.75 o 
  -6  11   6       36.24       56.10     55.49 o 
  -5  11   6      272.93      193.22     93.33 o 
  -4  11   6        0.77      -15.34     49.48 o 
  -3  11   6       16.75      -10.14     48.41 o 
  -2  11   6      141.59      129.61     44.44 o 
  -1  11   6       19.69       88.97     37.45 o 
   0  11   6      734.49      810.95     62.26 o 
   1  11   6     1152.92     1101.51     47.66 o 
   2  11   6     2866.45     2810.92     88.76 o 
   3  11   6      148.17       99.27     48.80 o 
   4  11   6      262.80      258.64     54.67 o 
   5  11   6        3.87       79.22     52.56 o 
   6  11   6        4.47       40.19     97.73 o 
  -5  12   6       40.22      -41.16     60.93 o 
  -4  12   6        9.13       28.14     53.57 o 
  -3  12   6       38.44       33.58     52.95 o 
  -2  12   6       87.35       95.44     47.34 o 
  -1  12   6      728.33      680.13     88.13 o 
   0  12   6       13.43       33.47     42.89 o 
   1  12   6      201.11      299.69     49.56 o 
   2  12   6      647.64      628.42     61.98 o 
   3  12   6      393.54      393.69     56.54 o 
   4  12   6      634.50      706.32     64.17 o 
   5  12   6        0.00      -54.88     54.88 o 
  -4  13   6       17.25       29.53     65.36 o 
  -3  13   6       83.00       73.15     55.25 o 
  -2  13   6      385.15      281.52     69.03 o 
  -1  13   6       47.56       -4.61     58.44 o 
   0  13   6      302.13      407.55     73.72 o 
   1  13   6       15.64        4.37     49.58 o 
   2  13   6       13.00       71.05     57.42 o 
   3  13   6      106.76       77.07     61.30 o 
  -1  14   6       89.53      216.59    127.25 o 
   0  14   6       30.49       36.08     64.41 o 
  -9   0   7     1915.37     2097.16     97.18 o 
  -7   0   7      278.66      340.28     50.45 o 
  -5   0   7        4.51       16.65     32.79 o 
  -3   0   7    16935.97    16183.26    256.84 o 
   1   0   7    43781.53    41578.29    633.35 o 
   3   0   7    10319.94    11121.73    178.00 o 
   5   0   7    19486.90    19208.76    301.84 o 
   7   0   7      845.23      734.83     59.12 o 
   9   0   7       96.20       95.80     67.09 o 
 -10   1   7       44.59      -40.66     62.63 o 
  -9   1   7      610.87      592.23     59.67 o 
  -8   1   7      748.39      795.27     44.53 o 
  -7   1   7      242.03      246.32     32.77 o 
  -6   1   7     1161.02     1303.31     40.48 o 
  -5   1   7     1418.26     1528.43     38.68 o 
  -4   1   7     3136.33     2919.44     49.30 o 
  -3   1   7      120.37      116.41     28.21 o 
  -2   1   7      206.13      221.94     22.68 o 
  -1   1   7        5.53       62.67     18.47 o 
   0   1   7    10632.92    11223.28    126.83 o 
   1   1   7     1594.03     1522.29     37.93 o 
   2   1   7     3009.00     3005.98     50.22 o 
   3   1   7     3430.28     3555.55     55.74 o 
   4   1   7     2524.95     2290.38     44.50 o 
   5   1   7      533.06      576.29     26.84 o 
   6   1   7        5.10        7.04     23.96 o 
   7   1   7      797.53      724.84     37.77 o 
   8   1   7      128.65       84.39     43.24 o 
   9   1   7      109.34      132.11     48.08 o 
  10   1   7      881.10      892.11     73.73 o 
 -10   2   7       30.35      -63.86     63.86 o 
  -9   2   7      234.25      315.66     50.12 o 
  -8   2   7      217.01      228.67     44.97 o 
  -7   2   7      110.02      105.63     39.16 o 
  -6   2   7      259.69      314.59     29.52 o 
  -5   2   7      652.18      726.25     29.93 o 
  -4   2   7      584.97      733.11     27.27 o 
  -2   2   7      405.68      548.72     26.97 o 
  -1   2   7     1361.61     1201.00     32.70 o 
   0   2   7     5384.34     5403.60     70.92 o 
   1   2   7      330.99      372.46     26.81 o 
   2   2   7    10832.38    10583.40    130.91 o 
   3   2   7       53.45       53.88     21.00 o 
   4   2   7       68.10       87.15     22.28 o 
   5   2   7      325.17      427.13     34.18 o 
   6   2   7      760.92      570.28     33.01 o 
   7   2   7      211.58      138.12     36.57 o 
   8   2   7      444.35      501.99     43.92 o 
   9   2   7       56.38       37.07     53.40 o 
  10   2   7        3.62      -19.31     60.14 o 
 -10   3   7      183.31      165.54     70.92 o 
  -9   3   7      783.51      896.17     66.13 o 
  -8   3   7       19.64       40.04     43.07 o 
  -7   3   7      172.25      200.20     41.68 o 
  -6   3   7     3780.06     3765.02     85.13 o 
  -5   3   7      513.60      571.72     30.56 o 
  -4   3   7     2876.68     2648.43     46.60 o 
  -3   3   7      670.16      542.37     21.49 o 
  -2   3   7       15.88       60.66     22.77 o 
  -1   3   7     1584.33     1395.65     32.33 o 
   0   3   7      507.81      636.58     22.81 o 
   1   3   7      261.87      335.47     19.90 o 
   2   3   7    24827.44    22887.08    271.62 o 
   3   3   7      643.10      787.10     42.12 o 
   4   3   7       39.29       51.29     20.53 o 
   5   3   7       47.88      200.68     34.08 o 
   6   3   7        5.88       69.83     32.85 o 
   7   3   7     1879.45     1924.94     61.00 o 
   8   3   7     3014.11     2642.29     73.62 o 
   9   3   7      656.91      558.44     75.70 o 
  10   3   7      137.74      116.20     64.11 o 
 -10   4   7       45.81      -20.95     68.35 o 
  -9   4   7        5.23      132.13     56.84 o 
  -8   4   7       48.94       50.19     51.62 o 
  -7   4   7     2245.53     2267.87     69.58 o 
  -6   4   7       13.30       24.51     36.32 o 
  -5   4   7     1015.63      949.23     39.09 o 
  -4   4   7    10897.01    10466.48    137.73 o 
  -3   4   7      272.19      303.25     25.52 o 
  -2   4   7      378.94      359.18     26.27 o 
  -1   4   7      325.39      495.02     25.05 o 
   0   4   7       17.76       17.61     19.08 o 
   1   4   7      589.03      502.68     22.79 o 
   2   4   7     5427.90     5226.52     75.91 o 
   3   4   7      182.14      188.45     26.83 o 
   4   4   7      171.84      301.85     34.39 o 
   5   4   7      126.42      113.48     30.81 o 
   6   4   7      117.95      107.32     34.16 o 
   7   4   7       50.87       78.48     37.50 o 
   8   4   7      147.24      167.97     50.63 o 
   9   4   7       65.30      -24.18     55.85 o 
  -9   5   7      246.97      216.43     61.42 o 
  -8   5   7      777.23      794.26     65.22 o 
  -7   5   7       59.82       99.20     50.72 o 
  -6   5   7       67.05      156.11     44.22 o 
  -5   5   7       34.55       66.74     34.13 o 
  -4   5   7     1571.75     1586.09     43.68 o 
  -3   5   7      391.82      418.67     28.02 o 
  -2   5   7     4509.07     4603.79     70.83 o 
  -1   5   7     3134.81     2799.92     46.80 o 
   0   5   7     1262.99     1226.69     32.50 o 
   1   5   7      208.52      334.26     38.24 o 
   2   5   7     2080.15     2053.51     45.42 o 
   3   5   7      136.79      102.07     25.94 o 
   4   5   7      968.91      887.84     37.86 o 
   5   5   7       64.48      123.81     32.05 o 
   6   5   7     6299.73     5897.17    101.64 o 
   7   5   7      161.50      203.83     40.80 o 
   8   5   7      738.15      749.08     70.38 o 
   9   5   7     1257.11     1280.82     70.83 o 
  -9   6   7       77.22       49.43     60.80 o 
  -8   6   7      367.33      316.81     60.83 o 
  -7   6   7       38.28       60.79     54.93 o 
  -6   6   7     1473.76     1418.33     79.29 o 
  -5   6   7      674.14      673.26     43.78 o 
  -4   6   7     3150.49     3138.59     61.96 o 
  -3   6   7      616.95      628.54     31.06 o 
  -2   6   7     1102.10     1198.46     39.28 o 
  -1   6   7       83.14      108.49     22.90 o 
   0   6   7      282.01      234.56     22.58 o 
   1   6   7      701.93      801.30     27.84 o 
   2   6   7     4514.09     3994.47     89.26 o 
   3   6   7      846.81      909.86     35.04 o 
   4   6   7      541.14      527.72     43.41 o 
   5   6   7      854.46      719.09     48.16 o 
   6   6   7     2282.49     2291.17     64.98 o 
   7   6   7      449.61      429.12     54.08 o 
   8   6   7      134.67      141.71     51.21 o 
   9   6   7      146.76       98.65     55.57 o 
  -9   7   7      215.11      210.41     72.87 o 
  -8   7   7       74.94       88.55     61.23 o 
  -7   7   7     1064.92     1074.47     87.39 o 
  -6   7   7     2749.35     2466.26     87.68 o 
  -5   7   7       56.41       20.92     46.31 o 
  -4   7   7      198.04      180.12     30.87 o 
  -3   7   7      316.48      344.88     30.96 o 
  -2   7   7     2432.22     2459.53     54.25 o 
  -1   7   7      327.44      347.00     26.38 o 
   0   7   7      135.09      145.24     25.77 o 
   1   7   7      341.23      316.87     24.03 o 
   2   7   7     2459.35     2241.30     50.67 o 
   3   7   7      472.24      521.53     33.04 o 
   4   7   7      470.14      481.48     36.89 o 
   5   7   7     9925.96     9618.45    143.39 o 
   6   7   7        5.41      254.18     62.10 o 
   7   7   7       30.35       46.32     47.90 o 
   8   7   7      143.49      162.86     53.92 o 
  -8   8   7      650.29      561.36     68.92 o 
  -7   8   7      237.26      378.60     61.24 o 
  -6   8   7     2682.78     2437.07    136.22 o 
  -5   8   7     1583.87     1760.20     84.77 o 
  -4   8   7       54.78       52.29     46.64 o 
  -3   8   7      180.80      197.01     31.84 o 
  -2   8   7       18.71       -7.56     29.30 o 
  -1   8   7     1991.54     1953.83     51.04 o 
   0   8   7        3.22      -16.68     24.85 o 
   1   8   7     1272.26     1211.66     46.23 o 
   2   8   7        0.42      -14.72     27.01 o 
   3   8   7      988.66      853.99     40.28 o 
   4   8   7      427.11      476.48     38.91 o 
   5   8   7        0.84       46.62     75.98 o 
   6   8   7       31.26       96.37     46.96 o 
   7   8   7        4.86       25.04     49.21 o 
   8   8   7      119.81      143.71     54.96 o 
  -8   9   7       38.43       15.52     60.73 o 
  -7   9   7       18.13        2.08     60.16 o 
  -6   9   7      603.81      609.87     64.14 o 
  -5   9   7      205.87      200.78     55.32 o 
  -4   9   7      267.68      138.84     50.17 o 
  -3   9   7      179.01      156.76     33.97 o 
  -2   9   7      578.58      740.22     42.50 o 
  -1   9   7     1211.37     1194.61     53.13 o 
   0   9   7     1231.14     1405.82     41.35 o 
   1   9   7     1153.64     1302.40     44.61 o 
   2   9   7      387.34      449.87     33.49 o 
   3   9   7      933.64      888.32     44.54 o 
   4   9   7      399.19      362.01     46.47 o 
   5   9   7     1485.31     1480.91     64.33 o 
   6   9   7      708.13      842.85     60.08 o 
   7   9   7      268.68      171.30     54.14 o 
  -7  10   7       81.68       74.55     61.69 o 
  -6  10   7       12.00       59.97     53.84 o 
  -5  10   7       93.73      101.29     52.90 o 
  -4  10   7      207.45      195.48     51.37 o 
  -3  10   7       34.99       33.65     49.63 o 
  -2  10   7      322.44      321.57     37.84 o 
  -1  10   7     2576.91     2434.56     64.70 o 
   0  10   7      627.37      630.43     43.56 o 
   1  10   7      353.90      474.80     38.14 o 
   2  10   7      859.92      937.89     42.80 o 
   3  10   7      911.88      986.79     76.30 o 
   4  10   7       14.15       32.89     43.91 o 
   5  10   7       22.34       53.11     46.86 o 
   6  10   7        0.72       50.66     50.38 o 
   7  10   7       47.25       84.12     54.81 o 
  -6  11   7      618.23      709.78     77.03 o 
  -5  11   7      320.18      244.47     83.33 o 
  -4  11   7      579.67      488.60     63.83 o 
  -3  11   7       41.30      -41.56     49.17 o 
  -2  11   7      117.98       50.92     43.78 o 
  -1  11   7       51.09       -2.75     40.99 o 
   0  11   7      246.33      354.65     57.91 o 
   1  11   7        0.48        4.09     38.39 o 
   2  11   7       68.02       24.76     45.72 o 
   3  11   7     1106.54     1215.28    104.04 o 
   4  11   7      289.48      317.84     55.42 o 
   5  11   7      364.73      409.51     58.17 o 
   6  11   7        9.29      -17.83     55.33 o 
  -5  12   7       64.79       66.86     55.94 o 
  -4  12   7        5.75      -31.42     51.88 o 
  -3  12   7        0.75      -22.14     52.04 o 
  -2  12   7       21.58       51.02     62.31 o 
  -1  12   7       53.24      104.67     54.12 o 
   0  12   7       25.51       93.99     48.85 o 
   1  12   7     1925.06     1867.16     69.59 o 
   2  12   7      321.66      357.26     67.87 o 
   3  12   7       14.60      -23.85     50.16 o 
   4  12   7       60.30       99.37     55.40 o 
   5  12   7       15.57       41.33     57.43 o 
  -3  13   7       36.05       33.56     66.96 o 
  -2  13   7       35.69      -45.76     63.22 o 
  -1  13   7      324.43      409.91     62.81 o 
   0  13   7       28.68       36.68     56.06 o 
   1  13   7      965.08     1072.52     63.56 o 
   2  13   7        6.55       -3.36     56.51 o 
   3  13   7        4.96      -57.90     57.90 o 
 -10   0   8       91.84      138.75    108.55 o 
  -8   0   8      719.33      882.64     71.21 o 
  -6   0   8     6343.95     5833.01    117.40 o 
  -4   0   8     3783.18     3921.81     83.33 o 
  -2   0   8     1109.50      987.31     45.32 o 
   0   0   8    10328.46    10658.73    175.16 o 
   2   0   8    20665.26    19080.19    304.29 o 
   4   0   8      869.97      741.60     36.85 o 
   6   0   8      128.30       79.67     35.83 o 
   8   0   8      263.71      310.06     58.36 o 
  10   0   8      445.64      493.71     96.31 o 
 -10   1   8       79.62       64.40     87.80 o 
  -9   1   8      148.83      274.11     55.04 o 
  -8   1   8      173.40      111.86     42.80 o 
  -7   1   8        4.18       16.90     28.64 o 
  -6   1   8      404.90      413.64     33.29 o 
  -5   1   8     1569.15     1540.22     39.16 o 
  -4   1   8      179.93      221.16     21.59 o 
  -3   1   8       39.47       37.90     23.23 o 
  -2   1   8     1731.04     1749.41     40.26 o 
  -1   1   8    11462.14    10847.93    134.52 o 
   0   1   8     3810.24     3698.33     57.48 o 
   1   1   8     2802.46     3297.88     52.16 o 
   2   1   8      112.32      189.90     21.07 o 
   3   1   8     1186.93     1483.72     44.00 o 
   4   1   8     8708.56     8424.33    100.99 o 
   5   1   8     1982.63     2302.27     44.82 o 
   6   1   8        8.25       35.28     26.78 o 
   7   1   8      456.58      419.31     34.57 o 
   8   1   8       32.30       17.02     42.76 o 
   9   1   8      389.55      354.92     52.04 o 
  10   1   8        6.18       -4.48     59.95 o 
 -10   2   8      164.77      156.16     67.65 o 
  -9   2   8     1366.34     1540.53     72.97 o 
  -8   2   8      154.89      172.69     44.76 o 
  -7   2   8      138.56      180.87     39.95 o 
  -6   2   8       65.27       61.37     30.48 o 
  -5   2   8        4.86       15.35     26.72 o 
  -4   2   8       93.10      123.60     20.83 o 
  -3   2   8     2575.34     2268.00     46.85 o 
  -2   2   8     1770.92     1935.67     63.73 o 
  -1   2   8        5.90       60.49     20.40 o 
   0   2   8     3118.79     3378.15     49.41 o 
   1   2   8     2777.20     2134.26     43.31 o 
   2   2   8       25.12       50.12     20.15 o 
   3   2   8      721.75      667.65     59.19 o 
   4   2   8     1510.79     1577.25     40.04 o 
   5   2   8        3.28      -13.77     23.65 o 
   6   2   8      379.42      418.30     31.22 o 
   7   2   8      122.28      102.89     39.02 o 
   8   2   8      300.42      288.42     47.05 o 
   9   2   8       91.95      159.78     49.58 o 
  10   2   8       96.38       88.63     61.89 o 
 -10   3   8        0.36      -59.65     66.39 o 
  -9   3   8        0.17       14.79     54.56 o 
  -8   3   8       23.82       26.97     42.87 o 
  -7   3   8      567.89      638.72     47.14 o 
  -6   3   8      572.99      551.69     42.15 o 
  -5   3   8     3031.34     2598.58     51.12 o 
  -4   3   8        0.63      -18.96     18.96 o 
  -3   3   8       65.07       64.11     21.74 o 
  -2   3   8      876.15      889.58     33.98 o 
  -1   3   8      198.70      247.55     24.75 o 
   0   3   8     2122.07     1888.53     38.29 o 
   1   3   8     4024.36     4139.91     57.81 o 
   2   3   8      386.04      575.00     25.84 o 
   3   3   8      566.31      561.26     24.91 o 
   4   3   8      248.72      309.94     22.99 o 
   5   3   8       34.58       76.19     29.63 o 
   6   3   8      169.39      188.97     34.68 o 
   7   3   8      244.09      280.89     39.63 o 
   8   3   8       27.84       26.79     44.98 o 
   9   3   8     1099.30     1064.91     71.45 o 
  10   3   8      169.67      258.67    131.54 o 
 -10   4   8       12.59       47.77    126.24 o 
  -9   4   8      137.02      193.41     58.80 o 
  -8   4   8      174.89      146.05     53.63 o 
  -7   4   8       12.00      -51.05     51.05 o 
  -6   4   8      598.14      706.95     45.41 o 
  -5   4   8       55.33       72.37     33.00 o 
  -4   4   8      837.05      946.08     34.30 o 
  -3   4   8     1022.56     1192.76     36.87 o 
  -2   4   8      557.61      647.88     29.34 o 
  -1   4   8     1759.31     1496.94     34.72 o 
   0   4   8    12128.30    12762.04    146.51 o 
   1   4   8      148.44      307.29     21.46 o 
   2   4   8       21.41       69.16     18.29 o 
   3   4   8      434.33      469.46     23.66 o 
   4   4   8       45.09       32.83     26.89 o 
   5   4   8      943.35      927.44     41.01 o 
   6   4   8      337.56      341.53     37.83 o 
   7   4   8       39.45       67.05     37.82 o 
   8   4   8       31.71       -7.41     44.79 o 
   9   4   8        2.54      -32.37     55.96 o 
  -9   5   8      413.37      518.03     65.67 o 
  -8   5   8      638.93      569.41     64.64 o 
  -7   5   8        9.95       14.69     48.56 o 
  -6   5   8     2748.29     2919.78     75.07 o 
  -5   5   8     1285.76     1254.00     49.62 o 
  -4   5   8      896.36      839.44     35.06 o 
  -3   5   8      156.71      191.21     40.90 o 
  -2   5   8      471.35      533.42     28.45 o 
  -1   5   8       73.55       61.58     19.78 o 
   0   5   8     2331.59     2397.17     43.83 o 
   1   5   8      442.70      514.64     24.32 o 
   2   5   8      498.74      471.40     26.72 o 
   3   5   8      334.47      404.45     25.70 o 
   4   5   8      145.69      287.69     45.41 o 
   5   5   8      505.49      685.72     44.65 o 
   6   5   8     1223.44     1438.93     52.19 o 
   7   5   8      804.55      719.26     48.04 o 
   8   5   8      320.23      353.74     53.65 o 
   9   5   8       80.87       73.33     61.14 o 
  -9   6   8      202.77      199.61     72.88 o 
  -8   6   8      166.94      193.72     59.91 o 
  -7   6   8     1016.24      934.05     65.25 o 
  -6   6   8      558.02      527.21     54.28 o 
  -5   6   8       51.46       92.96     36.12 o 
  -4   6   8      383.64      360.95     36.17 o 
  -3   6   8       49.73       54.67     25.87 o 
  -2   6   8        3.38      -19.17     24.93 o 
  -1   6   8     3397.14     3074.91     52.80 o 
   0   6   8      394.09      397.46     24.61 o 
   1   6   8     3098.42     2987.49     50.29 o 
   2   6   8       36.68       48.44     24.08 o 
   3   6   8     4923.51     4548.95     71.91 o 
   4   6   8     2504.33     2520.25     60.94 o 
   5   6   8     1922.67     2066.93     65.44 o 
   6   6   8      241.21      357.64     40.60 o 
   7   6   8      204.76      192.70     48.25 o 
   8   6   8        0.78      -48.12     48.12 o 
   9   6   8       33.75       54.81     54.64 o 
  -9   7   8        3.86      -26.92     85.82 o 
  -8   7   8      964.62     1011.76     96.56 o 
  -7   7   8       48.40       52.21     55.02 o 
  -6   7   8     4786.69     4203.15    106.69 o 
  -5   7   8      917.60     1427.20    137.97 o 
  -4   7   8        5.67       46.54     33.93 o 
  -3   7   8      396.17      424.01     31.77 o 
  -2   7   8      985.15     1070.72     39.63 o 
  -1   7   8      536.92      631.89     29.40 o 
   0   7   8      354.72      478.86     26.71 o 
   1   7   8     1680.01     1522.45     38.76 o 
   2   7   8      446.66      410.74     29.71 o 
   3   7   8     5041.03     4366.08     80.27 o 
   4   7   8       29.90       40.11     31.80 o 
   5   7   8     2449.77     2383.12    109.32 o 
   6   7   8      137.30      199.30     46.10 o 
   7   7   8      975.48     1039.84     61.65 o 
   8   7   8        5.67       40.94     51.67 o 
  -8   8   8       88.19       46.74     63.43 o 
  -7   8   8        2.29       70.00     57.24 o 
  -6   8   8     2192.97     2032.94     81.23 o 
  -5   8   8       23.71      -48.54     48.54 o 
  -4   8   8        6.29       -5.08     35.45 o 
  -3   8   8      162.46      153.72     32.26 o 
  -2   8   8       18.48       46.91     30.59 o 
  -1   8   8     1311.76     1453.39     44.77 o 
   0   8   8       29.27       33.86     23.85 o 
   1   8   8      289.47      347.93     30.09 o 
   2   8   8     2029.24     1814.52     49.96 o 
   3   8   8     1363.55     1226.44     46.67 o 
   4   8   8     1836.38     1786.23     55.27 o 
   5   8   8     4843.83     4557.13    101.16 o 
   6   8   8      155.21      212.69     48.55 o 
   7   8   8       34.18       11.88     49.32 o 
   8   8   8        3.29       65.44     54.33 o 
  -7   9   8        1.45       14.86     60.68 o 
  -6   9   8      457.20      496.94     62.52 o 
  -5   9   8      570.78      684.34     61.96 o 
  -4   9   8       30.40       27.67     48.92 o 
  -3   9   8      203.90      232.00     39.36 o 
  -2   9   8      613.97      694.91     40.59 o 
  -1   9   8     2061.49     1837.81     53.35 o 
   0   9   8     7112.30     7197.57     98.41 o 
   1   9   8        0.35      101.71     37.99 o 
   2   9   8      893.93      854.51     39.64 o 
   3   9   8      243.28      209.21     36.61 o 
   4   9   8      311.26      276.03     45.53 o 
   5   9   8      787.21      879.05     60.16 o 
   6   9   8     1518.69     1626.20     70.87 o 
   7   9   8      126.85      199.14     54.65 o 
  -7  10   8      522.71      413.47     62.93 o 
  -6  10   8        0.55       53.22     58.15 o 
  -5  10   8      498.53      447.00     73.62 o 
  -4  10   8      690.87      578.48     81.08 o 
  -3  10   8       10.79       33.66     43.21 o 
  -2  10   8      612.68      645.80     52.44 o 
  -1  10   8      185.05      181.69     35.98 o 
   0  10   8        1.67      -25.70     36.53 o 
   1  10   8       22.30      -24.56     32.73 o 
   2  10   8      602.18      702.23     41.06 o 
   3  10   8     1139.91     1305.99     59.12 o 
   4  10   8      178.49      206.75     46.54 o 
   5  10   8      247.46      239.50     51.17 o 
   6  10   8       23.09      -30.83     51.80 o 
   7  10   8      156.95      201.76     57.28 o 
  -6  11   8      511.61      285.35     86.03 o 
  -5  11   8       81.37       99.60     51.91 o 
  -4  11   8      357.57      350.10     86.01 o 
  -3  11   8      227.80      317.46     71.65 o 
  -2  11   8      270.00      269.22     52.75 o 
  -1  11   8     1050.11     1092.99     54.21 o 
   0  11   8      305.78      333.45     44.20 o 
   1  11   8     1151.32     1258.47     65.60 o 
   2  11   8      226.30      302.41     49.38 o 
   3  11   8      760.33      839.74     68.85 o 
   4  11   8      255.71      175.23     53.61 o 
   5  11   8      387.39      362.37     50.90 o 
   6  11   8       68.40      105.43     50.74 o 
  -5  12   8      388.98      345.81     77.44 o 
  -4  12   8      331.69      217.19     58.74 o 
  -3  12   8        1.15      -37.13     52.18 o 
  -2  12   8      312.43      271.10     65.22 o 
  -1  12   8       16.63       74.04     53.38 o 
   0  12   8      348.49      411.26     47.88 o 
   1  12   8     1753.50     1841.60     72.61 o 
   2  12   8       20.16       82.80     54.64 o 
   3  12   8      478.00      554.70     90.82 o 
   4  12   8      200.61      240.82     75.74 o 
   5  12   8       42.44      117.99     58.61 o 
  -3  13   8        5.58      -25.04     66.16 o 
  -2  13   8      217.06      159.44     93.53 o 
  -1  13   8      171.33      185.80     78.65 o 
   0  13   8       24.61      128.62     83.35 o 
   1  13   8       11.87       28.81     57.18 o 
   2  13   8      260.73      227.13     61.57 o 
   3  13   8        0.46       -0.97     60.36 o 
  -9   0   9       71.01      141.56     80.98 o 
  -7   0   9      168.75      113.99     41.70 o 
  -5   0   9       79.94      110.24     33.68 o 
  -3   0   9     1725.81     1580.43     49.34 o 
  -1   0   9     3252.41     4213.16    161.58 o 
   1   0   9    24416.21    22195.73    346.06 o 
   3   0   9    10152.20     9905.97    190.71 o 
   5   0   9      799.41      914.81     42.80 o 
   7   0   9     1137.57      924.35     64.16 o 
   9   0   9      840.78     1001.27    101.18 o 
 -10   1   9       50.19      115.56     70.38 o 
  -9   1   9      104.21      174.05     52.85 o 
  -8   1   9        9.32       12.64     49.26 o 
  -7   1   9       39.52       -4.21     32.90 o 
  -6   1   9     1574.77     1575.37     47.73 o 
  -5   1   9     2007.88     1929.59     48.46 o 
  -4   1   9        0.26      143.78     29.44 o 
  -3   1   9     1555.05     1495.36     40.58 o 
  -2   1   9     4269.02     4022.85     62.67 o 
  -1   1   9     3882.70     3379.07     54.67 o 
   0   1   9     1603.52     1796.92     39.09 o 
   1   1   9     2805.37     3068.85     48.41 o 
   2   1   9     3820.58     3839.92     60.16 o 
   3   1   9      738.01      673.60     28.27 o 
   4   1   9      573.37      520.02     23.12 o 
   5   1   9     1724.53     1719.46     49.75 o 
   6   1   9        4.92        5.28     26.58 o 
   7   1   9      106.45       76.37     39.99 o 
   8   1   9     1313.85     1256.51     60.62 o 
   9   1   9       39.84       62.16     58.59 o 
  10   1   9      107.34        9.33     66.39 o 
 -10   2   9      413.10      286.89     70.96 o 
  -9   2   9      191.09      158.40     55.05 o 
  -8   2   9     2401.60     2136.84     69.85 o 
  -7   2   9       36.96       61.59     39.13 o 
  -6   2   9      369.47      292.16     32.98 o 
  -5   2   9       87.84      158.74     23.87 o 
  -4   2   9     2850.73     2572.93     45.86 o 
  -3   2   9       13.81        2.88     23.01 o 
  -2   2   9      204.53      153.76     36.87 o 
  -1   2   9     1772.61     2089.70     45.04 o 
   0   2   9     9779.84     9907.65    115.21 o 
   1   2   9     6224.70     6303.65     78.99 o 
   2   2   9     7545.90     7000.53     93.16 o 
   3   2   9     6736.53     6925.29     91.74 o 
   4   2   9     1103.07     1160.94     34.91 o 
   5   2   9       10.77       74.55     24.72 o 
   6   2   9       46.31       50.73     32.07 o 
   7   2   9      121.22      115.17     36.41 o 
   8   2   9        4.11      -45.80     45.80 o 
   9   2   9        4.82      -47.55     47.55 o 
  10   2   9      436.65      605.76     81.87 o 
 -10   3   9        0.68       55.09     69.24 o 
  -9   3   9       63.11       71.44     63.48 o 
  -8   3   9      122.47      160.52     45.16 o 
  -7   3   9     1064.22     1266.78     66.00 o 
  -6   3   9       11.87       20.72     35.49 o 
  -5   3   9     1292.81     1278.62     59.13 o 
  -4   3   9     1517.12     1493.49     41.11 o 
  -3   3   9        2.49       81.31     29.41 o 
  -2   3   9     9201.29     8343.39    120.75 o 
  -1   3   9     3118.62     2850.37     50.95 o 
   0   3   9      503.53      517.56     22.88 o 
   1   3   9     3693.51     4474.87     61.52 o 
   2   3   9      491.25      459.39     32.43 o 
   3   3   9     5198.35     5111.03     73.33 o 
   4   3   9     2728.68     2657.19     50.80 o 
   5   3   9      511.11      595.28     36.50 o 
   6   3   9        2.94       54.48     33.06 o 
   7   3   9      153.28      194.07     39.08 o 
   8   3   9        0.61       14.74     45.17 o 
   9   3   9       13.18       84.42     50.51 o 
  -9   4   9      197.99      262.26     60.09 o 
  -8   4   9       10.59       43.33     58.85 o 
  -7   4   9     1992.62     1893.65    117.27 o 
  -6   4   9      327.78      395.94     46.55 o 
  -5   4   9      501.26      434.96     37.90 o 
  -4   4   9      104.47       34.42     29.50 o 
  -3   4   9      505.11      572.19     26.62 o 
  -2   4   9       52.10       33.61     18.36 o 
  -1   4   9       92.68      123.10     21.10 o 
   0   4   9       57.55       66.42     20.78 o 
   1   4   9     3172.13     3243.90     50.97 o 
   2   4   9     2908.14     2937.34     47.83 o 
   3   4   9        0.06       31.67     25.70 o 
   4   4   9      607.97      705.36     35.86 o 
   5   4   9     1645.83     1591.42     51.69 o 
   6   4   9      114.78      127.17     35.50 o 
   7   4   9      125.35      162.05     39.65 o 
   8   4   9      690.06      707.72     50.59 o 
   9   4   9      454.53      445.85     57.73 o 
  -9   5   9       23.26       -4.97     57.68 o 
  -8   5   9       23.24       80.42     55.16 o 
  -7   5   9       56.52       64.79     42.98 o 
  -6   5   9     2893.83     2709.05     85.43 o 
  -5   5   9     4552.47     4121.39     84.07 o 
  -4   5   9     4198.69     3974.31     78.32 o 
  -3   5   9      161.45      201.10     28.99 o 
  -2   5   9       69.89       89.65     24.10 o 
  -1   5   9     1581.81     1845.26     39.60 o 
   0   5   9     1135.16     1125.46     30.78 o 
   1   5   9     6720.73     6210.54     80.98 o 
   2   5   9      571.48      665.44     29.12 o 
   3   5   9     9775.95     9711.54    116.43 o 
   4   5   9      290.65      243.30     31.02 o 
   5   5   9        7.24       34.55     31.39 o 
   6   5   9      578.33      560.84     45.21 o 
   7   5   9      151.90      267.33     43.25 o 
   8   5   9       33.78        8.51     43.14 o 
   9   5   9        0.18      -60.84     60.84 o 
  -9   6   9       58.21      -46.74     66.95 o 
  -8   6   9      276.44      341.89     60.74 o 
  -7   6   9       78.72       93.41     52.84 o 
  -6   6   9     2149.76     2189.54     69.03 o 
  -5   6   9     1382.04     1556.84    104.20 o 
  -4   6   9        1.51      103.11     33.93 o 
  -3   6   9     2049.18     1924.56     55.08 o 
  -2   6   9     1957.25     1991.43     47.49 o 
  -1   6   9       43.45       59.09     24.25 o 
   0   6   9      801.20      831.70     29.14 o 
   1   6   9     1409.92     1397.68     36.64 o 
   2   6   9     3942.66     3603.70     62.52 o 
   3   6   9      174.73      154.87     30.63 o 
   4   6   9     1119.40     1054.80     42.57 o 
   5   6   9     4306.27     3918.28     79.02 o 
   6   6   9      548.67      534.15     43.44 o 
   7   6   9      825.52      859.62     50.98 o 
   8   6   9      349.50      357.09     55.96 o 
   9   6   9        6.79       13.52     71.19 o 
  -8   7   9     1469.92     1537.57    105.15 o 
  -7   7   9      342.11      330.90     60.06 o 
  -6   7   9     1088.96     1144.83     95.88 o 
  -5   7   9       29.28      232.55     40.66 o 
  -4   7   9      400.09      505.93     54.08 o 
  -3   7   9     3186.63     3002.75     68.58 o 
  -2   7   9      471.42      445.84     32.06 o 
  -1   7   9       46.29       53.87     27.16 o 
   0   7   9       53.95       11.17     22.47 o 
   1   7   9       44.82       43.09     23.09 o 
   2   7   9      920.78      875.76     35.26 o 
   3   7   9      190.03      166.74     32.46 o 
   4   7   9      459.11      486.39     45.27 o 
   5   7   9     2278.02     2329.63     64.61 o 
   6   7   9      135.56      135.95     40.25 o 
   7   7   9       32.88       54.40     48.59 o 
   8   7   9       53.94      -50.24     50.24 o 
  -8   8   9      173.67      127.41     65.57 o 
  -7   8   9      396.82      452.09     65.95 o 
  -6   8   9     1532.23     1501.79     91.79 o 
  -5   8   9        0.21      325.52     53.68 o 
  -4   8   9       13.88       36.35     43.43 o 
  -3   8   9       80.97      143.87     36.79 o 
  -2   8   9       58.05       13.88     30.52 o 
  -1   8   9      653.13      660.12     36.20 o 
   0   8   9       64.95       50.00     24.61 o 
   1   8   9      140.57      177.06     33.81 o 
   2   8   9       13.28        3.50     28.02 o 
   3   8   9      236.51      239.99     35.58 o 
   4   8   9       50.82      136.74     35.45 o 
   5   8   9       84.06      178.27     44.63 o 
   6   8   9     2028.50     1971.06     74.17 o 
   7   8   9      274.73      279.93     71.01 o 
   8   8   9       41.31      -25.20     77.04 o 
  -7   9   9       17.42      -60.54     60.54 o 
  -6   9   9       24.86       68.03     58.04 o 
  -5   9   9      946.19      952.12     66.66 o 
  -4   9   9      110.37      120.75     51.26 o 
  -3   9   9        3.06      -20.95     49.86 o 
  -2   9   9      309.76      287.34     36.55 o 
  -1   9   9      876.36     1037.46     43.21 o 
   0   9   9     1976.06     2056.54     66.35 o 
   1   9   9     1944.64     1976.07     53.22 o 
   2   9   9        1.87      -21.35     33.06 o 
   3   9   9      833.52      927.55     49.30 o 
   4   9   9        1.49       15.34     43.21 o 
   5   9   9      100.08      -11.53     44.90 o 
   6   9   9       26.34       99.59     49.96 o 
   7   9   9      198.80      216.77     55.29 o 
  -7  10   9      161.07       44.13     65.87 o 
  -6  10   9      296.60      109.33     60.77 o 
  -5  10   9        6.05       63.73     54.31 o 
  -4  10   9      142.27      100.01     57.16 o 
  -3  10   9       24.68       49.60     55.61 o 
  -2  10   9     1152.88     1113.70     52.22 o 
  -1  10   9     2320.38     2297.74     61.18 o 
   0  10   9      936.93      932.28     48.34 o 
   1  10   9      964.39     1162.22     55.30 o 
   2  10   9      543.11      564.94     41.73 o 
   3  10   9     1751.63     1607.42     63.16 o 
   4  10   9      954.56      923.67     57.52 o 
   5  10   9      294.86      304.26     51.97 o 
   6  10   9      135.62       67.26     51.77 o 
  -6  11   9        1.36       35.73     57.57 o 
  -5  11   9      324.48      276.52     58.34 o 
  -4  11   9        5.37      -34.48     51.67 o 
  -3  11   9      761.38      735.31     94.47 o 
  -2  11   9       15.54       54.26     49.19 o 
  -1  11   9       46.64      -40.68     40.68 o 
   0  11   9      542.03      704.57     49.55 o 
   1  11   9      120.86      174.64     40.96 o 
   2  11   9      773.87      682.23     55.33 o 
   3  11   9      116.45      147.06     50.45 o 
   4  11   9       18.18      -45.13     45.55 o 
   5  11   9       38.37      -48.29     48.29 o 
   6  11   9      231.63      212.78     56.54 o 
  -5  12   9        0.22       76.23     57.04 o 
  -4  12   9       19.78       31.48     54.84 o 
  -3  12   9      208.08      216.92     57.31 o 
  -2  12   9        0.00      -58.37     60.83 o 
  -1  12   9      342.88      437.17     66.91 o 
   0  12   9        3.62       -8.63     44.38 o 
   1  12   9      465.86      631.63     65.30 o 
   2  12   9      266.96      197.40     56.93 o 
   3  12   9        3.02      -34.93     55.14 o 
   4  12   9      380.54      281.88     58.73 o 
  -3  13   9       56.98      182.27     67.69 o 
  -2  13   9      228.80      240.83     71.38 o 
  -1  13   9       20.44       97.15     67.89 o 
   0  13   9      343.50      521.58    129.65 o 
   1  13   9     1114.72     1001.57     72.60 o 
   2  13   9      276.40      184.90     82.60 o 
   3  13   9       36.19       64.77     60.92 o 
 -10   0  10       41.42      -28.67    100.40 o 
  -8   0  10      929.87      756.74     69.21 o 
  -6   0  10       22.50       14.41     35.70 o 
  -4   0  10      125.43      169.85     37.81 o 
  -2   0  10     5176.89     5198.38    108.18 o 
   0   0  10     8010.43     7966.91    137.65 o 
   2   0  10      729.93      768.88     36.13 o 
   4   0  10     8239.86     8060.34    139.50 o 
   6   0  10      188.79       90.06     44.88 o 
   8   0  10      399.74      315.04     80.35 o 
  10   0  10        5.86      -47.46     91.55 o 
 -10   1  10       34.35      -26.22     64.36 o 
  -9   1  10       40.15       69.62     52.85 o 
  -8   1  10       96.97      142.07     61.96 o 
  -7   1  10       24.24       53.02     33.47 o 
  -6   1  10      340.04      329.50     33.22 o 
  -5   1  10      118.19      189.84     24.46 o 
  -4   1  10       22.45       31.47     20.24 o 
  -3   1  10      816.09      819.84     31.28 o 
  -2   1  10        0.10       11.20     22.40 o 
  -1   1  10     2590.26     2509.39     41.88 o 
   0   1  10     4151.90     4125.94     55.40 o 
   1   1  10      179.99      346.30     21.62 o 
   2   1  10      820.23     1030.43     33.61 o 
   3   1  10        1.21      -12.31     20.34 o 
   4   1  10      129.29      179.14     23.67 o 
   5   1  10      767.63      896.99     33.82 o 
   6   1  10      834.04      769.05     35.50 o 
   7   1  10      497.29      465.36     45.61 o 
   8   1  10      645.15      523.61     51.98 o 
   9   1  10       92.94       64.59     58.78 o 
  10   1  10       67.58       69.09     57.40 o 
 -10   2  10        6.28       34.93     67.39 o 
  -9   2  10     1664.24     1641.01     76.77 o 
  -8   2  10     2657.57     2426.71     84.44 o 
  -7   2  10      453.58      463.09     44.31 o 
  -6   2  10       31.72       57.31     30.62 o 
  -5   2  10     1057.50     1105.25     39.39 o 
  -4   2  10     1241.36     1197.80     58.47 o 
  -3   2  10      108.43      106.46     23.55 o 
  -2   2  10    11461.31    10929.19    139.59 o 
  -1   2  10     1976.69     1793.67     36.96 o 
   0   2  10      906.67      948.44     27.61 o 
   1   2  10     1216.37     1700.55     36.89 o 
   2   2  10     4396.55     4309.54     65.73 o 
   3   2  10     2442.14     2543.03     47.77 o 
   4   2  10     2086.91     2002.52     50.07 o 
   5   2  10      436.56      498.50     29.46 o 
   6   2  10        2.95       -1.74     31.95 o 
   7   2  10     1645.65     1645.47     63.43 o 
   8   2  10       44.48       43.95     45.26 o 
   9   2  10       30.08       -0.65     49.31 o 
 -10   3  10     1094.81     1275.26    104.63 o 
  -9   3  10        0.47      119.27     62.42 o 
  -8   3  10      478.05      496.78     50.68 o 
  -7   3  10       71.19       62.28     41.10 o 
  -6   3  10      187.65      193.78     38.78 o 
  -5   3  10     1083.56      993.70     44.62 o 
  -4   3  10      311.66      340.41     33.44 o 
  -3   3  10     4923.38     5024.41     77.24 o 
  -2   3  10      200.04      223.14     23.47 o 
  -1   3  10     4612.74     4414.15     61.09 o 
   0   3  10     1788.90     1805.82     39.23 o 
   1   3  10      717.84      793.38     27.37 o 
   2   3  10      654.52      750.01     29.31 o 
   3   3  10     1715.85     1774.42     41.48 o 
   4   3  10     3538.58     3206.91     57.08 o 
   5   3  10      714.05      654.52     37.43 o 
   6   3  10     1885.33     1798.68     56.89 o 
   7   3  10        8.34       -2.21     40.74 o 
   8   3  10     1382.35     1412.60     66.04 o 
   9   3  10        5.33      -58.82     58.82 o 
  -9   4  10        3.00       -1.28     65.79 o 
  -8   4  10        0.12        3.48     45.38 o 
  -7   4  10      120.93       67.66     42.86 o 
  -6   4  10     2606.19     2567.50     71.01 o 
  -5   4  10        0.00      182.54     35.48 o 
  -4   4  10     2249.76     2209.04     61.81 o 
  -3   4  10       41.01       18.42     28.37 o 
  -2   4  10     4076.28     4243.69     99.03 o 
  -1   4  10        2.07        4.47     19.67 o 
   0   4  10     1216.21     1321.91     36.66 o 
   1   4  10      473.57      624.83     25.33 o 
   2   4  10    10350.30     9780.18    117.21 o 
   3   4  10      141.84      243.21     25.06 o 
   4   4  10      572.51      481.78     33.25 o 
   5   4  10      125.94      163.96     32.48 o 
   6   4  10      398.95      443.02     39.69 o 
   7   4  10      199.19      152.07     40.63 o 
   8   4  10      159.94      153.44     49.33 o 
   9   4  10      207.83      232.88     55.45 o 
  -9   5  10      133.76       58.41     66.67 o 
  -8   5  10     1847.28     1691.86     88.02 o 
  -7   5  10       75.75      102.91     44.75 o 
  -6   5  10      372.72      360.82     44.21 o 
  -5   5  10      324.15      280.29     38.26 o 
  -4   5  10      411.73      427.63     35.93 o 
  -3   5  10     1015.32     1014.68     35.50 o 
  -2   5  10      674.08      671.58     30.28 o 
  -1   5  10        4.79       36.42     20.50 o 
   0   5  10     1989.73     2201.91     43.70 o 
   1   5  10        0.12       -2.54     20.56 o 
   2   5  10      281.03      284.60     22.02 o 
   3   5  10     4073.42     3926.10     73.57 o 
   4   5  10       28.08       55.55     29.24 o 
   5   5  10      444.04      648.25     39.47 o 
   6   5  10       23.65       41.37     36.20 o 
   7   5  10     2841.22     2710.27     74.73 o 
   8   5  10      156.80      236.19     53.26 o 
   9   5  10       69.29      101.10     62.22 o 
  -9   6  10       41.43      123.73     64.31 o 
  -8   6  10       64.24       51.91     58.34 o 
  -7   6  10       98.05       78.67     54.39 o 
  -6   6  10      934.36     1090.79     54.97 o 
  -5   6  10        7.42      253.25     39.34 o 
  -4   6  10     1128.12     1126.51     47.58 o 
  -3   6  10      161.51       98.90     32.57 o 
  -2   6  10      305.55      365.49     29.08 o 
  -1   6  10      718.83      715.31     42.36 o 
   0   6  10      835.22      887.13     30.17 o 
   1   6  10      130.94      105.16     22.55 o 
   2   6  10     2711.74     2496.50     56.15 o 
   3   6  10     1864.59     1849.31     67.56 o 
   4   6  10        2.49       38.55     34.02 o 
   5   6  10      146.72      175.27     35.35 o 
   6   6  10       64.56       68.10     45.84 o 
   7   6  10      541.61      642.57     49.82 o 
   8   6  10      420.46      398.46     57.03 o 
   9   6  10       95.52      144.05    120.55 o 
  -8   7  10      167.54      158.93     63.32 o 
  -7   7  10        9.97       60.52     56.90 o 
  -6   7  10       93.66       27.98     58.84 o 
  -5   7  10     1140.60     1304.98     55.03 o 
  -4   7  10      323.48      332.42     39.44 o 
  -3   7  10       34.68       58.96     33.36 o 
  -2   7  10     1163.19     1160.47     40.69 o 
  -1   7  10      160.70      163.53     29.30 o 
   0   7  10       40.18       45.18     23.51 o 
   1   7  10        6.79      -22.06     25.46 o 
   2   7  10      608.08      581.10     32.74 o 
   3   7  10      497.35      466.04     36.28 o 
   4   7  10     1685.15     1667.95     52.93 o 
   5   7  10       31.67       12.04     35.33 o 
   6   7  10     1586.91     1653.11     59.71 o 
   7   7  10      105.65       84.59     49.26 o 
   8   7  10      120.60      200.92     55.59 o 
  -8   8  10      382.46      314.78     68.35 o 
  -7   8  10      227.05      131.41     61.44 o 
  -6   8  10        1.38       95.45     62.59 o 
  -5   8  10       13.04      -47.54     47.54 o 
  -4   8  10     1793.14     1830.52     60.68 o 
  -3   8  10      413.36      352.01     45.44 o 
  -2   8  10       61.51       70.25     31.42 o 
  -1   8  10       10.03       78.96     30.64 o 
   0   8  10        0.67      -20.71     24.55 o 
   1   8  10      617.05      708.67     35.36 o 
   2   8  10     3049.88     2687.05     64.58 o 
   3   8  10       82.62       93.30     34.08 o 
   4   8  10      687.20      657.93     42.99 o 
   5   8  10       33.73       17.43     37.35 o 
   6   8  10      460.20      428.71     52.09 o 
   7   8  10      218.32      178.19     52.97 o 
   8   8  10       81.32       39.63     54.88 o 
  -7   9  10      214.32      170.59     64.21 o 
  -6   9  10       12.05      -13.26     57.24 o 
  -5   9  10      188.68      160.59     54.48 o 
  -4   9  10      816.28      799.17     60.89 o 
  -3   9  10        0.15       24.81     37.95 o 
  -2   9  10       83.74       93.59     35.39 o 
  -1   9  10        0.97       -1.92     32.80 o 
   0   9  10        6.23      -34.39     34.39 o 
   1   9  10      598.57      613.07     36.38 o 
   2   9  10      234.55      179.31     36.76 o 
   3   9  10     8982.61     8154.95    128.68 o 
   4   9  10      108.99       91.02     37.82 o 
   5   9  10      478.64      536.41     53.27 o 
   6   9  10       22.18      -39.48     47.65 o 
   7   9  10       16.28       -9.55     51.61 o 
  -7  10  10      642.25      511.27    161.49 o 
  -6  10  10      217.15      257.66     61.76 o 
  -5  10  10      319.88      334.39     73.32 o 
  -4  10  10        1.80       11.34     53.32 o 
  -3  10  10      201.12      162.30     52.62 o 
  -2  10  10      815.51      906.06     50.31 o 
  -1  10  10     3098.08     3048.00     74.92 o 
   0  10  10      545.51      604.52     44.69 o 
   1  10  10     1240.93     1310.13     81.54 o 
   2  10  10      168.64      152.61     38.26 o 
   3  10  10     1385.88     1348.09     55.85 o 
   4  10  10     1448.24     1467.10     86.18 o 
   5  10  10       34.18       12.87     48.08 o 
   6  10  10       12.25       17.28     85.28 o 
  -6  11  10      102.70      205.80     57.30 o 
  -5  11  10      108.03       62.98     78.68 o 
  -4  11  10       61.70      -41.72     91.35 o 
  -3  11  10       56.89       37.42     58.36 o 
  -2  11  10      116.16      100.67     53.62 o 
  -1  11  10      249.90      230.09     50.19 o 
   0  11  10      756.37      960.36     52.54 o 
   1  11  10      465.75      425.23     51.16 o 
   2  11  10      500.85      431.24     50.17 o 
   3  11  10     1667.89     1612.02     66.91 o 
   4  11  10       42.62       -6.16     46.97 o 
   5  11  10       32.65       -5.34     56.80 o 
  -4  12  10      588.40      675.56    112.73 o 
  -3  12  10       84.24      127.27     56.32 o 
  -2  12  10        0.42       16.03     65.38 o 
  -1  12  10        1.64      178.92     69.07 o 
   0  12  10      100.00       81.89     45.41 o 
   1  12  10     2888.04     2741.80     86.82 o 
   2  12  10      117.47       83.42     56.00 o 
   3  12  10      566.24      541.07     69.67 o 
   4  12  10       30.10       33.44     53.89 o 
  -3  13  10        6.53       -2.46     82.93 o 
  -2  13  10     1135.52     1082.90     84.47 o 
  -1  13  10       40.07      -18.19     67.72 o 
   0  13  10      685.37      857.79     86.51 o 
   1  13  10      818.36      991.29    109.11 o 
   2  13  10       34.52       -3.97     58.75 o 
  -9   0  11      638.24      668.37     97.05 o 
  -7   0  11       44.43       28.14     51.79 o 
  -5   0  11     3395.48     3379.35     79.80 o 
  -3   0  11      916.89      902.48     39.44 o 
  -1   0  11     7719.68     7111.98    127.28 o 
   1   0  11     5485.00     5128.91     97.41 o 
   3   0  11      708.76      802.35     36.59 o 
   5   0  11     2735.13     2856.30     71.82 o 
   7   0  11      158.72      216.02     47.69 o 
   9   0  11        5.30       26.08     81.54 o 
 -10   1  11       50.09       60.89     67.45 o 
  -9   1  11       20.39      -50.12     50.12 o 
  -8   1  11      943.26      991.94     88.79 o 
  -7   1  11       29.35       77.24     38.25 o 
  -6   1  11      931.93      870.54     39.26 o 
  -5   1  11     1579.30     1464.83     39.35 o 
  -4   1  11     1100.88     1194.89     32.76 o 
  -3   1  11      423.08      476.72     27.62 o 
  -2   1  11     3477.98     3311.79     69.26 o 
  -1   1  11     2222.64     2627.86     43.80 o 
   0   1  11      231.36      191.09     20.06 o 
   1   1  11    10907.60    10762.50    128.11 o 
   2   1  11    10796.49     9953.48    126.19 o 
   3   1  11      185.72      117.31     21.87 o 
   4   1  11      897.03     1159.97     77.20 o 
   5   1  11      532.13      531.26     30.12 o 
   6   1  11       90.82       86.95     31.48 o 
   7   1  11      483.01      440.58     46.18 o 
   8   1  11        0.75       10.55     44.64 o 
   9   1  11        0.71      -57.82     57.82 o 
 -10   2  11      983.98     1114.34     74.29 o 
  -9   2  11       96.67      146.14     55.60 o 
  -8   2  11       44.64       26.67     49.08 o 
  -7   2  11      190.14      235.97     41.79 o 
  -6   2  11      423.94      474.99     41.58 o 
  -5   2  11       99.66       99.41     28.67 o 
  -4   2  11      523.34      746.92     32.75 o 
  -3   2  11      658.94      738.89     30.86 o 
  -2   2  11      698.32      716.05     29.59 o 
  -1   2  11       63.50      176.31     19.76 o 
   0   2  11     5574.26     6490.92     81.80 o 
   1   2  11     1176.41     1195.94     34.18 o 
   2   2  11        1.40        9.93     21.64 o 
   3   2  11     3709.51     4147.25     64.33 o 
   4   2  11      381.94      392.94     34.86 o 
   5   2  11       10.22       82.83     25.47 o 
   6   2  11      953.44      878.41     46.57 o 
   7   2  11      109.82      139.39     43.10 o 
   8   2  11       71.27      134.93     47.24 o 
   9   2  11      270.26      325.85     54.56 o 
  -9   3  11       12.98      -17.08     54.89 o 
  -8   3  11      263.89      129.78     52.68 o 
  -7   3  11        6.46      -32.21     40.56 o 
  -6   3  11      172.20      246.69     40.75 o 
  -5   3  11      445.10      543.53     39.90 o 
  -4   3  11     1130.64     1294.84     39.71 o 
  -3   3  11      595.88      563.57     29.03 o 
  -2   3  11       60.78        8.29     24.46 o 
  -1   3  11     1878.21     3187.62    171.79 o 
   0   3  11      342.64      321.61     23.07 o 
   1   3  11    16278.69    17926.10    201.47 o 
   2   3  11       42.99       64.53     23.00 o 
   3   3  11      821.20     1191.10     37.66 o 
   4   3  11        2.61      133.41     28.12 o 
   5   3  11        7.04       70.09     30.85 o 
   6   3  11       49.45       66.19     34.45 o 
   7   3  11       61.52        4.14     42.54 o 
   8   3  11      445.33      444.91     53.28 o 
   9   3  11      290.06      302.13     65.48 o 
  -9   4  11      340.39      311.08     73.14 o 
  -8   4  11      114.01      179.04     62.63 o 
  -7   4  11       42.15       43.36     42.60 o 
  -6   4  11     1053.47     1063.12     51.87 o 
  -5   4  11      582.09      619.69     48.69 o 
  -4   4  11      232.75      241.23     39.57 o 
  -3   4  11     2617.39     2408.30     49.02 o 
  -2   4  11      506.87      588.20     23.90 o 
  -1   4  11     6117.24     5722.74     75.87 o 
   0   4  11     4105.54     3979.06     59.13 o 
   1   4  11     3104.73     3460.00     54.16 o 
   2   4  11      912.77      920.18     28.87 o 
   3   4  11      628.06      669.97     29.39 o 
   4   4  11     1385.18     1263.07     42.79 o 
   5   4  11      146.46      154.23     33.05 o 
   6   4  11       48.89       -9.06     34.65 o 
   7   4  11       81.48       68.22     39.54 o 
   8   4  11      137.17       86.06     49.01 o 
   9   4  11      111.97      103.12     54.42 o 
  -9   5  11      245.18      215.35     74.21 o 
  -8   5  11      772.21      742.27     67.16 o 
  -7   5  11      132.65      154.44     46.29 o 
  -6   5  11       60.33       18.91     40.22 o 
  -5   5  11     3272.28     3194.70     74.56 o 
  -4   5  11      641.67      801.31     42.26 o 
  -3   5  11       23.79       35.79     30.89 o 
  -2   5  11       73.82       46.45     19.13 o 
  -1   5  11     3892.60     3863.26     58.71 o 
   0   5  11      544.48      573.14     26.53 o 
   1   5  11        8.34      170.12     29.38 o 
   2   5  11      381.62      437.61     31.66 o 
   3   5  11       14.64       34.98     27.02 o 
   4   5  11      511.80      538.91     36.14 o 
   5   5  11       53.20       40.86     37.42 o 
   6   5  11       10.28       77.88     37.02 o 
   7   5  11     2166.70     2164.67     67.32 o 
   8   5  11       45.32       90.91     50.88 o 
   9   5  11      595.98      585.83     71.59 o 
  -9   6  11       14.50      -50.78     61.94 o 
  -8   6  11      547.92      536.43     66.53 o 
  -7   6  11       85.64       82.28     53.98 o 
  -6   6  11        2.48       17.66     41.58 o 
  -5   6  11       26.21       51.41     37.11 o 
  -4   6  11      894.88      817.58     44.37 o 
  -3   6  11      330.03      282.70     35.33 o 
  -2   6  11      166.34      177.60     27.75 o 
  -1   6  11     1986.01     1806.99     40.98 o 
   0   6  11       56.89       77.33     23.05 o 
   1   6  11      221.17      271.78     24.43 o 
   2   6  11     3449.95     3188.96     70.01 o 
   3   6  11     3892.14     3689.09     74.53 o 
   4   6  11       21.79       -0.93     30.73 o 
   5   6  11       10.05       69.83     34.79 o 
   6   6  11        0.21      133.55     39.25 o 
   7   6  11        1.79      -21.97     40.81 o 
   8   6  11      628.72      488.34     59.00 o 
  -8   7  11      123.35      122.43     81.57 o 
  -7   7  11      406.36      416.66     62.78 o 
  -6   7  11       45.79      174.02     53.90 o 
  -5   7  11        0.55      -38.46     38.46 o 
  -4   7  11      291.45      294.94     39.62 o 
  -3   7  11      146.38      150.40     36.69 o 
  -2   7  11      284.86      277.52     31.65 o 
  -1   7  11      366.61      352.40     31.50 o 
   0   7  11     1264.73     1235.00     35.85 o 
   1   7  11      293.44      401.89     31.26 o 
   2   7  11      102.28       97.95     32.04 o 
   3   7  11      530.77      586.02     38.96 o 
   4   7  11     1315.19     1310.04     49.03 o 
   5   7  11       88.73       91.25     36.76 o 
   6   7  11     2278.09     1976.68     64.20 o 
   7   7  11     1513.65     1429.35     68.45 o 
   8   7  11      387.89      418.13     59.28 o 
  -8   8  11       94.76       97.57     93.98 o 
  -7   8  11      784.27      756.33     70.39 o 
  -6   8  11      370.00      291.17     59.07 o 
  -5   8  11      147.99      182.38     53.05 o 
  -4   8  11      682.68      693.69     47.42 o 
  -3   8  11      841.51      865.64     47.22 o 
  -2   8  11      356.18      359.01     38.64 o 
  -1   8  11     3152.80     2967.26     62.25 o 
   0   8  11      442.49      475.26     34.45 o 
   1   8  11      518.06      702.22     48.43 o 
   2   8  11       40.21        0.64     32.95 o 
   3   8  11     2763.55     2673.62     66.01 o 
   4   8  11       29.74       40.97     35.15 o 
   5   8  11       83.65       24.20     43.97 o 
   6   8  11       11.80       -5.07     45.86 o 
   7   8  11        3.40      -19.82     49.51 o 
  -7   9  11       38.13      -38.09     62.17 o 
  -6   9  11      204.17      140.64     60.14 o 
  -5   9  11     1260.96     1383.43     74.55 o 
  -4   9  11       13.01      -20.25     49.67 o 
  -3   9  11     1222.71     1320.54     55.13 o 
  -2   9  11      507.00      605.57     55.32 o 
  -1   9  11     1010.98     1012.37     44.15 o 
   0   9  11     2286.91     2096.79     62.22 o 
   1   9  11     1886.69     1718.00     50.97 o 
   2   9  11        3.77      -19.96     34.74 o 
   3   9  11     5153.99     4955.56     92.94 o 
   4   9  11       30.05      -44.29     44.29 o 
   5   9  11      105.09      276.26     61.81 o 
   6   9  11      431.49      353.68     54.70 o 
   7   9  11       43.82       71.08     53.87 o 
  -6  10  11      306.52      353.36     67.00 o 
  -5  10  11       62.29      -48.11     55.42 o 
  -4  10  11     1159.40     1281.79     70.96 o 
  -3  10  11       20.00       24.04     50.23 o 
  -2  10  11      396.38      409.78     45.21 o 
  -1  10  11     1618.06     1574.45     64.55 o 
   0  10  11      103.63      125.69     39.48 o 
   1  10  11      148.72      228.97     45.52 o 
   2  10  11     2380.18     2156.53     65.32 o 
   3  10  11      209.73      241.59     40.65 o 
   4  10  11      219.55      159.82     47.09 o 
   5  10  11      209.95      139.23     50.61 o 
   6  10  11      157.16      178.98     54.53 o 
  -5  11  11       97.45      193.55     61.01 o 
  -4  11  11        0.24       28.75     56.62 o 
  -3  11  11       44.69      -17.18     53.69 o 
  -2  11  11        9.18      -42.73     42.73 o 
  -1  11  11      474.27      443.90     53.01 o 
   0  11  11     1498.38     1581.87     60.28 o 
   1  11  11       47.10      104.66     46.50 o 
   2  11  11      945.04      905.08     56.19 o 
   3  11  11       19.26      -43.59     43.59 o 
   4  11  11        0.09      -46.32     46.32 o 
   5  11  11      117.08      156.35     53.18 o 
  -4  12  11        2.37       14.24     56.50 o 
  -3  12  11      164.67      135.39     57.93 o 
  -2  12  11       15.37       47.04     65.80 o 
  -1  12  11       43.57       40.94     62.08 o 
   0  12  11      421.67      472.46     55.02 o 
   1  12  11       56.50       32.77     49.93 o 
   2  12  11        7.21      -53.75     53.75 o 
   3  12  11        3.42      -55.72     55.72 o 
   4  12  11       42.30       77.89     54.89 o 
  -2  13  11      104.21      122.08     70.99 o 
  -1  13  11      525.17      651.85    100.48 o 
   0  13  11      178.36       69.47     60.32 o 
   1  13  11     2266.75     2371.53     97.97 o 
   2  13  11       26.40       51.98     59.65 o 
 -10   0  12      120.03      110.54    108.08 o 
  -8   0  12     2835.11     2432.38    133.03 o 
  -6   0  12       19.54      -43.33     45.86 o 
  -4   0  12      435.25      524.68     64.01 o 
  -2   0  12    12660.20    11661.28    196.72 o 
   0   0  12     9096.30     9842.32    168.22 o 
   2   0  12     4476.44     4681.40     92.84 o 
   4   0  12     2226.62     2001.61     61.50 o 
   6   0  12        0.00       16.45     40.32 o 
   8   0  12        0.08       77.01     76.05 o 
 -10   1  12      139.33      205.11     75.38 o 
  -9   1  12      169.66      173.84     64.80 o 
  -8   1  12      322.21      206.86     52.26 o 
  -7   1  12      139.23      126.63     45.98 o 
  -6   1  12        2.45        9.73     30.19 o 
  -5   1  12       22.53       50.77     27.67 o 
  -4   1  12     6515.26     6400.70    120.53 o 
  -3   1  12      659.72      843.53     46.82 o 
  -2   1  12     1737.24     1797.49     42.99 o 
  -1   1  12        2.30       30.34     21.21 o 
   0   1  12      757.78      825.09     25.85 o 
   1   1  12      664.26      714.78     25.36 o 
   2   1  12     2158.62     2254.42     47.27 o 
   3   1  12     2169.62     2121.27     45.33 o 
   4   1  12       31.30       61.14     23.10 o 
   5   1  12       61.00       92.96     29.31 o 
   6   1  12       56.77       89.69     32.36 o 
   7   1  12        3.84        7.04     46.97 o 
   8   1  12      674.64      775.68     56.94 o 
   9   1  12      134.61      135.36     63.00 o 
  -9   2  12        7.32      -52.87     52.87 o 
  -8   2  12      547.74      538.42     58.36 o 
  -7   2  12       42.69      -39.76     45.76 o 
  -6   2  12      328.81      306.09     39.77 o 
  -5   2  12      506.56      508.39     33.53 o 
  -4   2  12       52.85       79.59     26.39 o 
  -3   2  12      254.88      418.29     31.42 o 
  -2   2  12     2494.84     2425.30     49.62 o 
  -1   2  12     5151.32     5012.69     67.83 o 
   0   2  12     9209.35    10575.43    124.54 o 
   1   2  12    10090.64     9933.73    120.95 o 
   2   2  12      346.76      459.03     26.20 o 
   3   2  12       45.20      -10.10     22.32 o 
   4   2  12      149.12      258.68     25.53 o 
   5   2  12       43.47       13.40     25.25 o 
   6   2  12        0.26       79.95     38.78 o 
   7   2  12     3274.80     3021.05     83.59 o 
   8   2  12       30.89       45.18     46.58 o 
   9   2  12       87.20      157.40     53.20 o 
  -9   3  12      126.98       33.74     56.74 o 
  -8   3  12      206.62      217.19     54.86 o 
  -7   3  12      346.22      325.15     45.32 o 
  -6   3  12     1116.96     1056.70     50.60 o 
  -5   3  12     1948.05     1718.44     86.47 o 
  -4   3  12     4698.96     4465.82     74.35 o 
  -3   3  12      197.01      143.76     26.01 o 
  -2   3  12       30.49       46.94     23.35 o 
  -1   3  12      777.19     1550.96    108.27 o 
   0   3  12      770.65      853.40     29.16 o 
   1   3  12    11913.89    12617.22    146.89 o 
   2   3  12      764.03      858.56     31.96 o 
   3   3  12      827.29      831.06     31.56 o 
   4   3  12      528.01      554.26     28.72 o 
   5   3  12      466.74      419.74     35.63 o 
   6   3  12        7.25      -33.52     33.52 o 
   7   3  12      168.26      148.97     45.30 o 
   8   3  12      843.89      931.55     63.18 o 
   9   3  12        9.12       87.07     55.25 o 
  -9   4  12        4.89        6.94     67.19 o 
  -8   4  12       59.48       27.76     52.68 o 
  -7   4  12      293.48      308.53     46.74 o 
  -6   4  12      317.06      316.80     43.18 o 
  -5   4  12        0.00      -31.80     42.72 o 
  -4   4  12       99.62      129.19     31.93 o 
  -3   4  12     1439.58     1455.43     39.79 o 
  -2   4  12      260.89      259.45     27.13 o 
  -1   4  12      586.87      706.40     27.61 o 
   0   4  12       48.15      152.70     22.36 o 
   1   4  12      520.40      693.17     26.91 o 
   2   4  12      307.02      322.70     21.86 o 
   3   4  12        2.22       27.68     23.47 o 
   4   4  12       30.74       86.81     29.13 o 
   5   4  12      382.47      329.97     35.96 o 
   6   4  12     1161.18     1065.82     48.72 o 
   7   4  12      479.33      493.35     51.15 o 
   8   4  12      735.11      866.45     60.97 o 
   9   4  12        0.01      -52.49     52.49 o 
  -9   5  12      281.61      172.66    107.90 o 
  -8   5  12       77.31       89.46     57.10 o 
  -7   5  12        3.68       -1.76     44.21 o 
  -6   5  12      738.92      636.46     48.94 o 
  -5   5  12      429.92      432.10     41.75 o 
  -4   5  12      790.89      803.44     42.37 o 
  -3   5  12      722.86      636.69     38.91 o 
  -2   5  12     1462.71     1440.61     35.01 o 
  -1   5  12     4952.96     4912.29     69.59 o 
   0   5  12     2634.88     2704.10     49.04 o 
   1   5  12     2072.91     2295.54     44.98 o 
   2   5  12     3363.82     3201.68     53.42 o 
   3   5  12       61.70       90.57     27.95 o 
   4   5  12     1570.76     1385.32     46.55 o 
   5   5  12      940.52     1009.19     45.45 o 
   6   5  12     1217.88     1107.34     56.89 o 
   7   5  12      259.14      252.86     44.36 o 
   8   5  12        0.42       -1.15     50.19 o 
   9   5  12        4.86      -34.38     61.61 o 
  -9   6  12      180.80      180.95    139.51 o 
  -8   6  12      246.98      251.04     61.74 o 
  -7   6  12       36.82      -57.15     60.55 o 
  -6   6  12     2564.83     2356.00     72.83 o 
  -5   6  12      769.43      808.17     48.27 o 
  -4   6  12       17.76       49.29     41.45 o 
  -3   6  12      345.13      330.39     36.57 o 
  -2   6  12      411.01      372.38     35.15 o 
  -1   6  12     1234.07     1338.88     36.12 o 
   0   6  12      203.90      216.26     25.30 o 
   1   6  12     3136.62     2931.97     52.39 o 
   2   6  12      136.80      124.86     31.29 o 
   3   6  12        1.07       63.90     33.57 o 
   4   6  12      714.57      701.41     43.90 o 
   5   6  12       60.77       54.84     35.09 o 
   6   6  12       46.13       31.08     38.11 o 
   7   6  12     1726.89     1751.96     65.57 o 
   8   6  12        9.65      -32.59     58.31 o 
  -8   7  12       68.46      -37.90     61.61 o 
  -7   7  12       74.68      133.12     68.65 o 
  -6   7  12      159.06      237.98     57.07 o 
  -5   7  12       71.79       85.52     41.28 o 
  -4   7  12        0.81       42.11     36.63 o 
  -3   7  12       27.29       33.38     34.69 o 
  -2   7  12     2856.78     2856.20     67.64 o 
  -1   7  12     2269.17     2281.14     53.91 o 
   0   7  12        0.50        5.86     24.02 o 
   1   7  12     1488.50     1539.62     44.88 o 
   2   7  12      356.65      335.11     35.82 o 
   3   7  12     1823.01     1770.20     56.55 o 
   4   7  12       27.09       70.08     34.22 o 
   5   7  12      586.47      607.58     63.80 o 
   6   7  12      130.56      157.71     41.90 o 
   7   7  12        0.37       31.08     49.02 o 
   8   7  12      135.37       73.19     60.11 o 
  -8   8  12      902.30      734.90    106.42 o 
  -7   8  12      117.28       -3.66     60.47 o 
  -6   8  12      369.31      403.81     60.80 o 
  -5   8  12        1.22      -53.95     53.95 o 
  -4   8  12      285.60      292.43     43.37 o 
  -3   8  12      581.74      597.79     47.77 o 
  -2   8  12      968.77     1038.74     47.42 o 
  -1   8  12       27.34       90.01     31.86 o 
   0   8  12      324.35      358.06     33.82 o 
   1   8  12     1797.01     1725.66     49.07 o 
   2   8  12      491.15      540.21     41.11 o 
   3   8  12      409.74      458.39     39.72 o 
   4   8  12     1104.95     1116.50     49.47 o 
   5   8  12        0.59       36.31     38.75 o 
   6   8  12       84.12      125.46     48.64 o 
   7   8  12      114.53       86.65     52.00 o 
  -7   9  12       47.91       51.28     64.27 o 
  -6   9  12      362.24      435.96     65.02 o 
  -5   9  12     1406.62     1476.01     75.57 o 
  -4   9  12      141.91      184.36     43.76 o 
  -3   9  12      538.43      577.17     52.13 o 
  -2   9  12      735.86      744.65     49.83 o 
  -1   9  12      637.94      594.08     47.48 o 
   0   9  12       79.56       85.73     37.14 o 
   1   9  12        7.80        5.54     41.36 o 
   2   9  12       43.76       65.45     36.26 o 
   3   9  12       29.56       44.10     36.82 o 
   4   9  12      305.55      202.43     39.95 o 
   5   9  12      318.32      334.35     59.72 o 
   6   9  12      252.83      258.21     53.16 o 
   7   9  12        7.95       -3.62     60.46 o 
  -6  10  12        4.91        7.24     68.35 o 
  -5  10  12       47.72      -35.83     57.02 o 
  -4  10  12      103.49       71.88     54.64 o 
  -3  10  12       72.01       40.06     41.43 o 
  -2  10  12      133.21      122.74     39.70 o 
  -1  10  12     1354.84     1449.70     63.94 o 
   0  10  12        0.03      -38.97     38.97 o 
   1  10  12     1104.92     1197.95     64.35 o 
   2  10  12       83.57      101.27     46.68 o 
   3  10  12      887.47      823.56     48.87 o 
   4  10  12      318.79      369.27     71.29 o 
   5  10  12      135.28      187.37     58.17 o 
   6  10  12        3.01       38.64     52.45 o 
  -5  11  12      409.62      458.41     97.94 o 
  -4  11  12      187.33       98.75     59.11 o 
  -3  11  12       39.14       52.16     54.53 o 
  -2  11  12      178.16      160.36     51.63 o 
  -1  11  12        2.42       87.26     51.73 o 
   0  11  12     1832.99     1932.36     71.84 o 
   1  11  12     3527.16     3330.81     91.58 o 
   2  11  12      357.13      287.92     52.61 o 
   3  11  12       29.43      -45.77     52.84 o 
   4  11  12        3.21      -20.73     46.95 o 
   5  11  12       48.69       52.49     51.86 o 
  -4  12  12      192.27      223.49     61.64 o 
  -3  12  12       92.44      113.74     58.20 o 
  -2  12  12      109.60       72.14     66.73 o 
  -1  12  12      410.20      383.51     64.52 o 
   0  12  12      528.99      507.32     65.44 o 
   1  12  12      702.67      602.02     60.03 o 
   2  12  12     1863.46     1927.14     85.30 o 
   3  12  12      685.55      598.03     67.70 o 
   4  12  12       62.81       72.32     61.69 o 
  -2  13  12        0.11      -23.25     69.69 o 
  -1  13  12      157.28      157.11     68.93 o 
   0  13  12       33.73        8.36     58.91 o 
   1  13  12      967.50      955.32     88.15 o 
  -9   0  13       35.57      -97.71     97.71 o 
  -7   0  13      295.09      229.87     56.95 o 
  -5   0  13     2037.72     2057.99     81.41 o 
  -3   0  13      109.15       55.54     27.29 o 
  -1   0  13     1893.25     2452.53     64.01 o 
   1   0  13      951.89     1299.52     48.30 o 
   3   0  13     3606.27     3505.98     74.87 o 
   5   0  13     7358.05     7075.20    154.30 o 
   7   0  13     2149.91     2166.44     93.48 o 
   9   0  13      611.98      689.45    101.28 o 
  -9   1  13      184.41      222.77     67.45 o 
  -8   1  13      147.55      142.83     50.71 o 
  -7   1  13        0.10      -35.91     44.76 o 
  -6   1  13        3.91       -8.08     37.54 o 
  -5   1  13      215.67      289.57     31.32 o 
  -4   1  13     1562.63     1554.59     56.09 o 
  -3   1  13       36.91       53.50     24.42 o 
  -2   1  13     1737.54     1714.63     42.11 o 
  -1   1  13     1648.28     2188.28     41.45 o 
   0   1  13     1619.24     1818.28     40.63 o 
   2   1  13      204.83      210.15     23.83 o 
   3   1  13      619.31      708.92     33.02 o 
   4   1  13       90.04       72.40     25.88 o 
   5   1  13        0.16       49.99     29.86 o 
   6   1  13      564.92      614.92     39.92 o 
   7   1  13       70.78       54.49     54.39 o 
   8   1  13      619.14      693.72    108.42 o 
   9   1  13       57.99       48.32     59.70 o 
  -9   2  13      117.61      117.30     62.38 o 
  -8   2  13       33.80       40.60     51.88 o 
  -7   2  13       23.90       49.56     46.60 o 
  -6   2  13     1205.72     1255.42     74.48 o 
  -5   2  13        9.37       19.74     29.54 o 
  -4   2  13     2869.67     2680.23     56.16 o 
  -3   2  13      708.06      908.18     35.72 o 
  -2   2  13     2154.32     1997.14     46.38 o 
  -1   2  13      449.79      510.85     23.64 o 
   0   2  13     1703.86     1726.65     39.31 o 
   1   2  13      786.01      766.01     28.65 o 
   2   2  13     1042.70     1129.22     34.61 o 
   3   2  13      934.06      907.91     32.50 o 
   4   2  13     1330.55     1301.01     39.35 o 
   5   2  13        8.26      207.44     28.17 o 
   6   2  13      934.42      872.63     59.59 o 
   7   2  13      400.12      455.18     49.55 o 
   8   2  13      290.53      287.26     51.52 o 
   9   2  13        5.13      -64.35     86.57 o 
  -9   3  13       37.08       -3.45     55.31 o 
  -8   3  13      245.73      221.90     55.79 o 
  -7   3  13      150.28       79.89     61.33 o 
  -6   3  13      311.92      316.96     41.86 o 
  -5   3  13      675.24      758.25     43.74 o 
  -4   3  13      449.56      454.50     31.38 o 
  -3   3  13        2.58       -5.83     24.79 o 
  -2   3  13      528.86      506.42     28.33 o 
  -1   3  13     3775.15     4071.59     59.97 o 
   0   3  13     1247.43     1410.51     35.94 o 
   1   3  13     5769.92     5542.21     75.19 o 
   2   3  13       20.26       15.44     23.61 o 
   3   3  13      189.46      248.63     26.31 o 
   4   3  13       62.16       82.73     24.45 o 
   5   3  13      420.81      464.24     36.46 o 
   6   3  13      332.05      352.42     46.90 o 
   7   3  13       23.41       94.91     53.29 o 
   8   3  13      984.25      890.28     61.68 o 
   9   3  13      175.47      239.87     57.10 o 
  -9   4  13       56.43       -0.52     65.75 o 
  -8   4  13       78.16      -31.92     53.36 o 
  -7   4  13      945.29      882.49     55.03 o 
  -6   4  13      169.95      192.80     41.98 o 
  -5   4  13        3.71      -31.31     34.88 o 
  -4   4  13     1727.19     1514.16     51.68 o 
  -3   4  13     1347.12     1310.41     39.60 o 
  -2   4  13       13.52        9.97     23.16 o 
  -1   4  13      366.27      455.40     44.42 o 
   0   4  13      786.39      839.54     35.57 o 
   1   4  13     4009.92     4686.55     67.52 o 
   2   4  13     1425.36     1504.73     42.33 o 
   3   4  13     3701.05     3347.67     60.95 o 
   4   4  13     1290.52     1245.18     44.21 o 
   5   4  13      452.14      413.21     37.09 o 
   6   4  13      197.65      181.30     37.94 o 
   7   4  13       62.10       38.35     45.28 o 
   8   4  13      202.59      252.50     53.48 o 
   9   4  13       62.67        0.52     54.44 o 
  -9   5  13       17.11       81.18     81.97 o 
  -8   5  13       38.76      -56.95     88.73 o 
  -7   5  13      358.52      359.29     49.39 o 
  -6   5  13        0.01       47.12     41.53 o 
  -5   5  13      123.41      184.88     39.45 o 
  -4   5  13       32.32       82.95     33.62 o 
  -3   5  13       12.15       52.32     34.36 o 
  -2   5  13      693.89      670.04     33.76 o 
  -1   5  13     2996.24     3117.69     53.34 o 
   0   5  13     4792.96     4695.74     69.96 o 
   1   5  13      975.54     1042.01     34.42 o 
   2   5  13      177.27      107.03     26.29 o 
   3   5  13      194.52      187.83     30.19 o 
   4   5  13      786.64      930.26     42.12 o 
   5   5  13      170.33      148.97     35.45 o 
   6   5  13     3247.63     3195.44     88.47 o 
   7   5  13      160.20      219.27     55.56 o 
   8   5  13     1073.26     1090.36     66.55 o 
  -8   6  13       46.75       57.54     59.73 o 
  -7   6  13       22.84      -53.13     53.13 o 
  -6   6  13       15.87       22.73     59.65 o 
  -5   6  13      237.59      386.33     43.76 o 
  -4   6  13     2348.96     2213.61     64.79 o 
  -3   6  13       24.97      -15.36     33.27 o 
  -2   6  13       34.34       26.94     31.30 o 
  -1   6  13       38.93       62.26     23.33 o 
   0   6  13     1058.02     1337.09     38.15 o 
   1   6  13      612.18      666.15     29.92 o 
   2   6  13     4021.06     3449.30     82.97 o 
   3   6  13      843.93      939.11     44.10 o 
   4   6  13      330.13      367.48     37.31 o 
   5   6  13      226.63      284.94     38.32 o 
   6   6  13       42.54       16.34     38.41 o 
   7   6  13     1159.30     1155.22     64.61 o 
   8   6  13      884.05      896.59     83.24 o 
  -8   7  13       80.14       72.55     63.20 o 
  -7   7  13        7.77       10.60     56.78 o 
  -6   7  13      327.26      353.37     47.97 o 
  -5   7  13       77.27      111.16     42.32 o 
  -4   7  13     1529.49     1491.49     56.32 o 
  -3   7  13      730.99      719.23     43.66 o 
  -2   7  13       81.35       83.05     49.69 o 
  -1   7  13        4.86       14.15     28.73 o 
   0   7  13       32.56        3.45     24.61 o 
   1   7  13      631.93      590.55     33.97 o 
   2   7  13      238.29      179.36     34.66 o 
   3   7  13      100.00      118.54     35.73 o 
   4   7  13       69.24       54.74     34.23 o 
   5   7  13      123.17      142.60     38.05 o 
   6   7  13      131.44       65.48     41.00 o 
   7   7  13       68.07       51.38     49.20 o 
   8   7  13       33.59       -4.88     62.39 o 
  -7   8  13      271.94      375.72     66.96 o 
  -6   8  13       61.25       78.51     57.38 o 
  -5   8  13      424.07      493.42     49.12 o 
  -4   8  13     1409.31     1315.86     58.12 o 
  -3   8  13     1960.01     1993.73     63.05 o 
  -2   8  13      605.32      639.44     49.42 o 
  -1   8  13        7.90       56.07     35.45 o 
   0   8  13        0.61      -10.50     33.45 o 
   1   8  13      538.17      563.43     40.11 o 
   2   8  13      927.28      960.77     61.54 o 
   3   8  13     1187.29     1182.46     69.88 o 
   4   8  13      241.78      270.98     39.64 o 
   5   8  13        0.77      -37.68     37.68 o 
   6   8  13       99.48      216.31     77.12 o 
   7   8  13      128.94      200.13     54.16 o 
  -7   9  13      103.09      -16.56     64.00 o 
  -6   9  13      176.05      255.07     62.55 o 
  -5   9  13      678.68      895.19     84.62 o 
  -4   9  13       29.66      -16.23     42.50 o 
  -3   9  13      438.59      467.15     46.55 o 
  -2   9  13      550.17      592.23     46.13 o 
  -1   9  13       97.05      147.72     39.43 o 
   0   9  13      653.34      735.86     50.40 o 
   1   9  13     1145.68     1058.70     60.88 o 
   2   9  13     1999.72     1894.87     60.75 o 
   3   9  13     1098.41      962.59     49.69 o 
   4   9  13      381.96      394.35     43.73 o 
   5   9  13        4.42       82.33     47.88 o 
   6   9  13       96.61      123.57     51.57 o 
  -6  10  13      702.17      706.54     73.11 o 
  -5  10  13       52.72      -13.12     57.86 o 
  -4  10  13        0.27      -40.37     54.06 o 
  -3  10  13       98.84      107.05     43.81 o 
  -2  10  13       66.70       92.47     42.48 o 
  -1  10  13     1187.68     1160.63     61.28 o 
   0  10  13      377.02      450.54     45.14 o 
   1  10  13     1745.96     1716.30     68.31 o 
   2  10  13      137.16      113.36     46.35 o 
   3  10  13      277.27      225.73     42.38 o 
   4  10  13      221.31      242.18     49.82 o 
   5  10  13       86.03       63.28     49.73 o 
   6  10  13      138.41      147.55     54.14 o 
  -5  11  13      380.05      275.10     64.80 o 
  -4  11  13      376.73      349.35     62.74 o 
  -3  11  13      144.00      163.73     56.71 o 
  -2  11  13      228.48      137.27     53.64 o 
  -1  11  13       18.60       88.32     49.07 o 
   0  11  13      193.41      255.03     58.20 o 
   1  11  13     1742.56     1827.18     73.80 o 
   2  11  13       31.52      -63.87     66.88 o 
   3  11  13      188.08      199.54     58.42 o 
   4  11  13       82.84       68.62     54.21 o 
   5  11  13       19.28       82.11     52.15 o 
  -4  12  13       37.89      -22.32     60.93 o 
  -3  12  13      259.21      234.78     74.87 o 
  -2  12  13        0.15       28.94     66.33 o 
  -1  12  13      736.14      824.89     64.06 o 
   0  12  13      281.36      320.39     63.69 o 
   1  12  13     1124.26     1095.23     75.38 o 
   2  12  13      279.02      172.93     66.35 o 
   3  12  13       98.62      119.26     60.29 o 
  -1  13  13      144.25      317.49     92.78 o 
   0  13  13       12.82      -13.55     62.06 o 
   1  13  13      146.38      318.19     75.11 o 
  -8   0  14     1486.47     1623.23    157.26 o 
  -6   0  14      196.80      216.79     99.14 o 
  -4   0  14       72.55      101.06     29.25 o 
  -2   0  14      468.96      467.18     37.26 o 
   0   0  14      398.62      269.79     33.06 o 
   2   0  14      158.87      251.59     31.37 o 
   4   0  14      409.35      446.02     46.82 o 
   6   0  14      486.31      434.97     54.30 o 
   8   0  14      261.79      233.14     85.19 o 
  -9   1  14       51.86       17.71     72.54 o 
  -8   1  14      128.00      209.96     54.30 o 
  -7   1  14       89.06       69.46     47.83 o 
  -6   1  14      410.62      465.33     43.29 o 
  -5   1  14      301.88      291.07     38.16 o 
  -4   1  14      778.49      787.04     41.03 o 
  -3   1  14     1677.51     1494.91     41.48 o 
  -2   1  14      147.50       86.75     23.85 o 
  -1   1  14     5807.12     6025.53     76.43 o 
   0   1  14      186.61      277.61     23.55 o 
   1   1  14      474.29      828.27     40.28 o 
   2   1  14      531.13      536.50     26.58 o 
   3   1  14      852.54      896.20     33.11 o 
   4   1  14     2900.45     2680.74     53.77 o 
   5   1  14       18.52       -8.88     30.22 o 
   6   1  14        0.22       36.44     41.76 o 
   7   1  14      527.01      582.57     57.78 o 
   8   1  14      125.24      145.50     52.75 o 
   9   1  14      329.61      299.18     74.71 o 
  -9   2  14       44.82       23.99     55.63 o 
  -8   2  14        5.94       -4.76     50.41 o 
  -7   2  14        1.97      -43.86     46.84 o 
  -6   2  14      404.04      411.13     49.52 o 
  -5   2  14     2763.44     2616.53     59.08 o 
  -4   2  14      176.48      210.69     29.08 o 
  -3   2  14     3573.60     3467.38     63.25 o 
  -2   2  14        0.13       14.24     23.31 o 
  -1   2  14     2469.60     2471.93     44.73 o 
   0   2  14      903.93     1106.45     30.48 o 
   1   2  14     2857.40     2813.90     50.98 o 
   2   2  14      301.09      336.15     26.76 o 
   3   2  14     2281.74     2043.27     47.69 o 
   4   2  14      701.86      629.47     31.04 o 
   5   2  14       10.32       16.80     26.57 o 
   6   2  14       18.50       55.25     40.05 o 
   7   2  14       37.40       38.11     45.51 o 
   8   2  14      159.09      157.76     50.82 o 
   9   2  14       10.65      -33.42     63.38 o 
  -9   3  14      111.11      121.03     71.85 o 
  -8   3  14       37.59       43.99     53.67 o 
  -7   3  14      690.79      681.42     65.84 o 
  -6   3  14      806.39      854.58     49.46 o 
  -5   3  14        0.25       13.54     35.18 o 
  -4   3  14      882.53      797.95     53.97 o 
  -3   3  14      721.52      678.66     32.56 o 
  -2   3  14     3141.73     3009.47     66.65 o 
  -1   3  14     1371.14     1191.83     33.81 o 
   0   3  14     2372.39     2254.77     44.16 o 
   1   3  14      171.45      392.05     26.69 o 
   2   3  14      792.66      846.90     33.24 o 
   3   3  14     2808.76     2790.70     55.31 o 
   4   3  14     5251.80     4737.50     74.97 o 
   5   3  14     1569.70     1444.96     50.03 o 
   6   3  14       38.73       50.76     41.65 o 
   7   3  14      681.07      575.23     53.07 o 
   8   3  14      401.80      516.54     63.41 o 
   9   3  14      875.99     1002.88     89.69 o 
  -9   4  14       64.40       59.68     71.00 o 
  -8   4  14       31.75       61.66     55.74 o 
  -7   4  14      536.45      420.11     57.15 o 
  -6   4  14     1233.49     1175.05     55.10 o 
  -5   4  14       25.89       84.18     36.63 o 
  -4   4  14        1.89       61.41     33.15 o 
  -3   4  14      614.73      613.34     38.59 o 
  -2   4  14      733.26      771.11     32.04 o 
  -1   4  14      211.13      211.34     23.75 o 
   0   4  14       19.81       61.26     23.70 o 
   1   4  14       93.18      124.77     22.72 o 
   2   4  14     2062.53     1897.37     47.28 o 
   3   4  14      360.35      431.07     34.91 o 
   4   4  14       70.38       36.91     30.63 o 
   5   4  14      200.78      172.52     45.46 o 
   6   4  14      379.56      477.43     56.33 o 
   7   4  14      727.88      627.43     55.00 o 
   8   4  14       59.28        0.62     50.57 o 
   9   4  14        2.46       -1.81     54.58 o 
  -9   5  14       20.97        3.63     70.78 o 
  -8   5  14      198.33      153.69     70.80 o 
  -7   5  14      122.34       55.35     46.94 o 
  -6   5  14      432.49      530.80     48.88 o 
  -5   5  14       48.35       59.56     38.84 o 
  -4   5  14     3934.29     3667.46     79.71 o 
  -3   5  14      350.15      312.53     38.66 o 
  -2   5  14      212.01      228.57     32.94 o 
  -1   5  14      220.87      261.03     24.51 o 
   0   5  14      319.09      426.52     27.28 o 
   1   5  14      365.61      405.85     26.77 o 
   2   5  14        8.35       -0.11     25.75 o 
   3   5  14      199.06      166.56     30.94 o 
   4   5  14       94.76      308.96     34.58 o 
   5   5  14     1692.67     1730.95     56.12 o 
   6   5  14       20.97       40.33     37.80 o 
   7   5  14      423.37      467.94     54.00 o 
   8   5  14       42.51       79.31     52.99 o 
  -8   6  14      188.92       64.62     70.70 o 
  -7   6  14      113.75       94.84     49.14 o 
  -6   6  14      102.04      131.25     44.46 o 
  -5   6  14      705.03      703.08     48.40 o 
  -4   6  14        0.00       13.58     36.68 o 
  -3   6  14     2939.59     2674.81    101.95 o 
  -2   6  14     2777.16     2476.17     63.21 o 
  -1   6  14      784.18      715.69     30.77 o 
   0   6  14     1835.52     1755.41     43.64 o 
   1   6  14      217.91      268.94     26.44 o 
   2   6  14      354.38      430.33     36.66 o 
   3   6  14     1313.64     1424.05     51.29 o 
   4   6  14      748.29      748.81     42.34 o 
   5   6  14       80.82       59.27     36.09 o 
   6   6  14     1268.00     1202.07     53.99 o 
   7   6  14      610.77      650.19     52.26 o 
   8   6  14      131.51       30.11     53.71 o 
  -8   7  14       67.77       69.68     64.55 o 
  -7   7  14      983.88      988.36     73.37 o 
  -6   7  14      380.57      437.23     51.10 o 
  -5   7  14      211.63      260.93     44.56 o 
  -4   7  14      383.70      340.64     43.09 o 
  -3   7  14        1.56        0.84     36.81 o 
  -2   7  14       63.90      103.07     35.29 o 
  -1   7  14       20.92      -16.63     32.68 o 
   0   7  14      153.80      111.31     26.64 o 
   1   7  14      739.97      773.55     42.34 o 
   2   7  14      187.71      150.74     35.62 o 
   3   7  14      647.80      701.37     48.14 o 
   4   7  14       33.84       26.49     34.62 o 
   5   7  14      275.34      395.87     42.08 o 
   6   7  14       90.26      104.15     42.09 o 
   7   7  14       70.10       21.67     45.29 o 
  -7   8  14       71.46      104.95     63.22 o 
  -6   8  14      882.31     1140.80     84.36 o 
  -5   8  14      273.68      256.60     46.07 o 
  -4   8  14      531.08      528.85     47.11 o 
  -3   8  14     5529.90     5070.57    107.06 o 
  -2   8  14      816.82      802.04     46.09 o 
  -1   8  14     6510.25     5959.62    104.02 o 
   0   8  14     5328.87     5151.55     94.29 o 
   1   8  14        3.97      290.69     47.10 o 
   2   8  14     1534.03     1583.82     54.93 o 
   3   8  14        0.83       15.95     39.36 o 
   4   8  14      114.92       53.52     42.66 o 
   5   8  14        1.70       31.71     38.97 o 
   6   8  14      358.37      324.94     46.23 o 
   7   8  14      117.24      117.92     56.99 o 
  -7   9  14       58.04       52.69     75.91 o 
  -6   9  14       41.85       58.25     59.35 o 
  -5   9  14      434.11      535.74     75.37 o 
  -4   9  14      784.86      774.54     61.50 o 
  -3   9  14      732.89      758.92     50.91 o 
  -2   9  14      716.77      667.60     47.11 o 
  -1   9  14      817.71      906.67     54.43 o 
   0   9  14     1728.42     1694.86     63.81 o 
   1   9  14      277.40      333.96     47.65 o 
   2   9  14      443.34      383.56     42.66 o 
   3   9  14       30.84       22.31     37.73 o 
   4   9  14     1448.87     1380.94     55.86 o 
   5   9  14      495.64      498.13     54.72 o 
   6   9  14      174.51      238.68     53.54 o 
  -6  10  14        6.41       43.91     64.47 o 
  -5  10  14      205.78      211.17     61.94 o 
  -4  10  14      232.16      163.30     57.51 o 
  -3  10  14      841.39      825.78     54.39 o 
  -2  10  14        2.11       12.22     42.26 o 
  -1  10  14     2781.22     2678.20     82.22 o 
   0  10  14      786.01      832.54     66.72 o 
   1  10  14      963.08     1116.46     61.86 o 
   2  10  14       37.58      -18.88     45.34 o 
   3  10  14      440.25      396.98     45.02 o 
   4  10  14       13.09       17.20     43.80 o 
   5  10  14      448.83      350.26     55.26 o 
  -5  11  14      346.87      322.15     66.99 o 
  -4  11  14      138.42      151.79     60.66 o 
  -3  11  14      146.14      229.56     59.00 o 
  -2  11  14       39.06       26.26     50.68 o 
  -1  11  14      216.75      371.75     91.90 o 
   0  11  14      687.77      690.17     65.30 o 
   1  11  14     3973.12     3885.00    100.96 o 
   2  11  14      375.70      438.61     54.52 o 
   3  11  14        8.60      -49.78     54.78 o 
   4  11  14       88.98      -15.12     65.86 o 
  -3  12  14        5.33      -13.67     69.21 o 
  -2  12  14       78.00      145.50     69.77 o 
  -1  12  14       64.65      110.00     59.25 o 
   0  12  14        0.72       42.75     57.92 o 
   1  12  14      529.67      588.48     65.96 o 
   2  12  14      538.92      709.22     71.71 o 
   3  12  14      230.15      231.58     63.39 o 
  -9   0  15      109.67       50.61    105.23 o 
  -7   0  15      115.07      149.13     64.46 o 
  -5   0  15      726.80      852.58     66.72 o 
  -3   0  15     6705.27     6480.18    124.81 o 
  -1   0  15     4189.32     4226.74    103.65 o 
   1   0  15        5.12      206.24     44.08 o 
   3   0  15        0.40        7.13     28.29 o 
   5   0  15     5730.90     5426.24    201.00 o 
   7   0  15      249.75      273.61     79.43 o 
   9   0  15        2.33      153.25    117.08 o 
  -9   1  15        0.03      -23.74     64.87 o 
  -8   1  15      192.49      229.26     55.36 o 
  -7   1  15      170.75      134.81     49.45 o 
  -6   1  15       11.17       22.99     38.56 o 
  -5   1  15        1.80        5.83     38.88 o 
  -4   1  15     2939.41     3066.34     80.65 o 
  -3   1  15     1103.82     1154.02     38.68 o 
  -2   1  15     2170.39     2006.34     40.07 o 
  -1   1  15    14071.36    14917.71    176.50 o 
   0   1  15      935.25     1132.01     32.72 o 
   1   1  15     3453.79     4058.86     61.64 o 
   2   1  15      404.23      378.36     24.22 o 
   3   1  15     1843.26     1735.56     60.22 o 
   4   1  15       11.46       75.87     24.64 o 
   5   1  15      938.36      916.88     48.27 o 
   6   1  15       12.72      -24.88     39.58 o 
   7   1  15      189.66      219.76     53.30 o 
   8   1  15      171.68      108.70     57.95 o 
   9   1  15      485.58      603.42     72.59 o 
  -9   2  15      128.14      192.09     59.96 o 
  -8   2  15       54.65       76.86     53.68 o 
  -7   2  15      577.69      450.92     56.16 o 
  -6   2  15     1318.95     1429.51     65.88 o 
  -5   2  15      123.53      180.30     35.95 o 
  -4   2  15     1628.44     1576.05     50.80 o 
  -3   2  15     1308.79     1327.41     42.01 o 
  -2   2  15      500.84      624.59     30.75 o 
  -1   2  15      104.09      132.08     21.18 o 
   0   2  15     1061.75     1089.55     56.63 o 
   1   2  15      113.38      125.79     23.91 o 
   2   2  15     3190.01     3022.99     56.44 o 
   3   2  15      368.25      422.12     29.21 o 
   4   2  15      498.07      509.29     29.94 o 
   5   2  15       76.00       27.96     37.91 o 
   6   2  15       12.93       56.82     40.70 o 
   7   2  15      175.02      147.93     47.37 o 
   8   2  15      435.56      536.52     56.62 o 
   9   2  15      160.19      170.54     67.69 o 
  -9   3  15       16.20      -11.29     57.39 o 
  -8   3  15        0.45        7.23     53.94 o 
  -7   3  15      207.91      202.97     53.13 o 
  -6   3  15      764.76      816.15     58.31 o 
  -5   3  15      218.94      265.73     39.17 o 
  -4   3  15     3049.75     2823.74     67.29 o 
  -3   3  15       94.89       46.44     27.31 o 
  -2   3  15      109.21      124.77     28.31 o 
  -1   3  15      112.02      202.44     24.68 o 
   0   3  15      809.52      828.14     29.58 o 
   1   3  15      713.42      657.95     31.67 o 
   2   3  15      268.62      374.89     29.20 o 
   3   3  15     1392.28     1418.69     42.13 o 
   4   3  15      406.03      452.08     45.00 o 
   5   3  15        3.27       62.87     32.56 o 
   6   3  15       20.38       11.25     50.63 o 
   7   3  15       61.62      130.87     47.29 o 
   8   3  15      400.06      298.35     74.40 o 
   9   3  15       99.77       64.85     55.78 o 
  -9   4  15       22.43      -65.32     65.32 o 
  -8   4  15     1458.49     1509.47     77.09 o 
  -7   4  15       12.30       57.65     51.65 o 
  -6   4  15      968.37      915.29     60.59 o 
  -5   4  15      171.28      116.94     38.77 o 
  -4   4  15     1001.40     1020.05     46.19 o 
  -3   4  15     1738.83     1704.39     54.90 o 
  -2   4  15     3881.98     3603.95     63.82 o 
  -1   4  15     1866.27     2123.02     44.36 o 
   0   4  15      521.30      580.66     34.57 o 
   1   4  15     4123.10     4344.75     65.56 o 
   2   4  15       69.06       96.44     26.98 o 
   3   4  15      878.54      849.65     53.51 o 
   4   4  15       44.26       80.40     31.78 o 
   5   4  15     1598.48     1577.27     54.03 o 
   6   4  15       26.55      160.26     45.46 o 
   7   4  15       57.71       46.17     47.34 o 
   8   4  15       97.86       38.30     51.78 o 
  -8   5  15      163.01      157.93     59.63 o 
  -7   5  15     1392.77     1420.75     79.65 o 
  -6   5  15       23.63       41.43     43.08 o 
  -5   5  15     1980.77     1797.69     74.49 o 
  -4   5  15     5814.06     5215.07     97.07 o 
  -3   5  15      344.00      435.99     39.09 o 
  -2   5  15      120.37      176.37     32.77 o 
  -1   5  15       97.82      138.23     26.55 o 
   0   5  15      129.17      168.18     33.95 o 
   1   5  15      221.79      256.15     26.22 o 
   2   5  15      417.95      380.01     35.31 o 
   3   5  15      109.20      207.78     34.78 o 
   4   5  15      127.45      119.51     33.69 o 
   5   5  15      932.22     1041.00     48.11 o 
   6   5  15      467.45      478.96     44.16 o 
   7   5  15      115.24       17.39     48.30 o 
   8   5  15       44.53      -52.28     52.28 o 
  -8   6  15      192.66      263.53     76.16 o 
  -7   6  15       12.26       32.52     49.02 o 
  -6   6  15      695.64      586.37     51.84 o 
  -5   6  15      192.69      233.79     43.72 o 
  -4   6  15     2346.47     2390.31     68.42 o 
  -3   6  15       72.52      108.83     33.69 o 
  -2   6  15      738.69      692.37     43.40 o 
  -1   6  15     2676.60     2924.79     67.44 o 
   0   6  15     1767.70     1685.01     43.54 o 
   1   6  15      184.48      246.21     30.90 o 
   2   6  15     1480.86     1376.64     67.19 o 
   3   6  15       98.26      103.68     35.49 o 
   4   6  15        0.23       31.60     33.83 o 
   5   6  15        4.00      176.57     37.43 o 
   6   6  15     1378.27     1349.77     56.43 o 
   7   6  15       10.65        4.48     49.66 o 
   8   6  15      368.97      405.75     98.84 o 
  -8   7  15       16.55      -32.68     75.63 o 
  -7   7  15      210.42      187.90     62.12 o 
  -6   7  15      123.32      189.89     48.13 o 
  -5   7  15      514.46      420.26     47.70 o 
  -4   7  15      144.55       81.63     40.18 o 
  -3   7  15     4282.72     4160.08     87.39 o 
  -2   7  15     1611.29     1619.09     55.53 o 
  -1   7  15      701.68      645.78     41.53 o 
   0   7  15       44.14       41.53     26.30 o 
   1   7  15      344.10      272.68     40.23 o 
   2   7  15       33.38       18.41     34.82 o 
   3   7  15      253.76      243.47     39.69 o 
   4   7  15      150.24      133.75     39.71 o 
   5   7  15      261.17      353.75     41.74 o 
   6   7  15        4.14       35.74     40.92 o 
   7   7  15      180.69      184.57     46.95 o 
  -7   8  15       44.34      114.60     64.21 o 
  -6   8  15       13.38       24.64     56.37 o 
  -5   8  15      165.66      239.16     47.28 o 
  -4   8  15       12.48       -0.66     40.79 o 
  -3   8  15       36.70       67.87     40.44 o 
  -2   8  15      259.27      241.01     40.56 o 
  -1   8  15     3314.78     3299.74     75.68 o 
   0   8  15      785.95      946.93     51.84 o 
   1   8  15      720.65      756.28     44.07 o 
   2   8  15      309.13      349.08     40.68 o 
   3   8  15      519.80      502.29     49.35 o 
   4   8  15        9.42      124.77     38.21 o 
   5   8  15       71.63       84.14     40.17 o 
   6   8  15      442.64      533.50     49.61 o 
   7   8  15       11.79      -56.67     56.67 o 
  -6   9  15      127.18       80.28     73.59 o 
  -5   9  15       82.81      159.20     58.40 o 
  -4   9  15      699.95      772.45     55.81 o 
  -3   9  15      777.04      904.87     62.78 o 
  -2   9  15      736.14      736.80     49.22 o 
  -1   9  15      394.98      476.93     49.16 o 
   0   9  15     1100.04     1245.44     68.42 o 
   1   9  15     1516.51     1473.60     63.51 o 
   2   9  15      297.32      253.21     42.29 o 
   3   9  15     1154.71      926.54     54.40 o 
   4   9  15       17.96      -18.04     38.38 o 
   5   9  15       62.16       67.76     42.04 o 
   6   9  15        0.41       18.90     50.24 o 
  -6  10  15      594.36      754.88    120.46 o 
  -5  10  15      260.56      212.24     97.50 o 
  -4  10  15       36.12       68.51     56.96 o 
  -3  10  15       42.15       90.84     45.72 o 
  -2  10  15      162.93      136.57     48.49 o 
  -1  10  15       46.67      116.28     58.41 o 
   0  10  15      993.83     1080.13     69.06 o 
   1  10  15      831.87      765.55     57.29 o 
   2  10  15      142.52      126.92     49.26 o 
   3  10  15      576.50      627.44     48.59 o 
   4  10  15        3.39      -39.68     39.68 o 
   5  10  15       25.22       60.57     56.91 o 
  -4  11  15      167.41      192.42     62.04 o 
  -3  11  15       21.49       62.09     64.62 o 
  -2  11  15        0.20       68.37     47.21 o 
  -1  11  15      238.22      359.00     62.23 o 
   0  11  15      499.89      505.01     63.80 o 
   1  11  15     1224.96     1306.33     75.59 o 
   2  11  15      196.03      204.27     53.57 o 
   3  11  15       19.66      -48.01     48.01 o 
   4  11  15      547.16      609.87     65.02 o 
  -3  12  15      120.88       84.47     73.18 o 
  -2  12  15      280.68      289.91     72.62 o 
  -1  12  15       66.85       16.01     90.39 o 
   0  12  15        0.15      -58.29     58.29 o 
   1  12  15      109.23      -28.94     83.68 o 
   2  12  15       30.94      -26.78     75.38 o 
  -8   0  16      133.53      158.78    102.70 o 
  -6   0  16     2339.90     2091.99     99.13 o 
  -4   0  16       43.07       43.77     52.20 o 
  -2   0  16     7982.57     7408.90    137.18 o 
   0   0  16     1441.74     1390.31     52.14 o 
   2   0  16      945.24     1021.32     45.56 o 
   4   0  16    14388.80    13283.46    255.45 o 
   6   0  16     1618.55     1603.00     79.40 o 
   8   0  16      132.72      170.72     84.93 o 
  -9   1  16        6.87       -9.80     67.19 o 
  -8   1  16      304.68      241.48     56.04 o 
  -7   1  16      450.70      419.14     55.03 o 
  -6   1  16       73.61       13.59     64.88 o 
  -5   1  16      106.58      183.31     39.36 o 
  -4   1  16     2964.36     2731.03     66.97 o 
  -3   1  16      109.12      172.83     27.91 o 
  -2   1  16        8.05       12.48     19.51 o 
  -1   1  16     2096.21     2014.80     44.01 o 
   0   1  16     2207.75     2133.35     54.70 o 
   1   1  16       58.08      205.90     23.49 o 
   2   1  16      125.24       96.20     22.47 o 
   3   1  16        0.05       24.48     24.52 o 
   4   1  16      375.10      336.22     32.20 o 
   5   1  16       15.97        8.80     30.61 o 
   6   1  16      370.87      327.10     42.73 o 
   7   1  16        0.16      -40.44     43.20 o 
   8   1  16     1322.66     1355.10    125.00 o 
   9   1  16      194.99      258.39     68.08 o 
  -9   2  16       20.55       23.45     66.50 o 
  -8   2  16      274.93      376.09     86.61 o 
  -7   2  16       12.04      -48.55     48.55 o 
  -6   2  16      323.57      362.58     51.95 o 
  -5   2  16       32.78       60.30     43.46 o 
  -4   2  16      115.94      164.58     40.12 o 
  -3   2  16      133.28      234.97     28.95 o 
  -2   2  16      887.18      941.04     34.72 o 
  -1   2  16      735.31      921.60     28.21 o 
   0   2  16     1022.97     1193.72     34.14 o 
   1   2  16     1328.85     1471.17     39.00 o 
   2   2  16      482.21      568.01     30.65 o 
   3   2  16     5315.34     5082.39     80.45 o 
   4   2  16      904.21      990.39     40.85 o 
   5   2  16     5418.10     4847.81    101.02 o 
   6   2  16      470.19      477.64     48.81 o 
   7   2  16        0.12       14.19     45.62 o 
   8   2  16      263.70      315.33     55.10 o 
   9   2  16      107.57      135.34     60.61 o 
  -9   3  16       35.81      -17.06     58.03 o 
  -8   3  16      202.13      152.48     58.11 o 
  -7   3  16      286.10      364.08     56.48 o 
  -6   3  16       46.72       87.62     48.32 o 
  -5   3  16      937.15      952.51     48.53 o 
  -4   3  16      109.96      114.05     34.75 o 
  -3   3  16     1182.89     1191.17     40.40 o 
  -2   3  16      140.68      210.21     28.15 o 
  -1   3  16      173.84      308.96     24.01 o 
   0   3  16      228.42      207.83     24.26 o 
   1   3  16     1077.69     1093.88     49.45 o 
   2   3  16     1768.85     1631.09     45.81 o 
   3   3  16     1765.38     1684.96     45.38 o 
   4   3  16      281.17      310.21     33.90 o 
   5   3  16      156.71      176.96     42.03 o 
   6   3  16      690.15      722.13     53.39 o 
   7   3  16       35.87      -21.17     56.72 o 
   8   3  16        4.74      -32.02     49.96 o 
  -9   4  16        1.89       28.27    153.53 o 
  -8   4  16      259.44      260.10     60.48 o 
  -7   4  16      201.65      267.75     56.34 o 
  -6   4  16     5070.42     4657.12    110.31 o 
  -5   4  16      160.31      251.51     41.17 o 
  -4   4  16      877.30      985.87     90.13 o 
  -3   4  16      844.51     1043.63     64.50 o 
  -2   4  16        3.71        9.82     35.63 o 
  -1   4  16     2042.30     2061.27     53.34 o 
   0   4  16      890.18      940.72     32.50 o 
   1   4  16       52.13      141.51     24.06 o 
   2   4  16      293.83      296.63     30.36 o 
   3   4  16       25.25       48.36     32.12 o 
   4   4  16      697.58      609.65     39.19 o 
   5   4  16      890.52     1166.13     48.65 o 
   6   4  16      913.89     1001.57     70.30 o 
   7   4  16     1205.64     1066.17     63.08 o 
   8   4  16      604.59      477.97     59.86 o 
  -8   5  16        4.81       11.90     57.52 o 
  -7   5  16      413.40      339.78     59.69 o 
  -6   5  16       19.37       44.35     43.94 o 
  -5   5  16     1873.40     1870.65     70.45 o 
  -4   5  16      532.52      594.67     44.61 o 
  -3   5  16       35.64        9.47     34.12 o 
  -2   5  16     1547.68     1491.37     51.02 o 
  -1   5  16       85.67       67.38     28.76 o 
   0   5  16        0.27       34.86     24.71 o 
   1   5  16      742.45      740.96     43.99 o 
   2   5  16        9.01        6.66     32.00 o 
   3   5  16     1213.37     1217.81     48.39 o 
   4   5  16      700.32      727.20     42.23 o 
   5   5  16       95.80       92.67     37.00 o 
   6   5  16      962.24     1057.30     59.78 o 
   7   5  16      988.13      971.95     63.21 o 
   8   5  16      890.72      905.40     92.56 o 
  -8   6  16       26.49      -50.96     73.63 o 
  -7   6  16        0.55      -54.48     54.48 o 
  -6   6  16        1.94       49.38     46.82 o 
  -5   6  16     2182.61     2173.37     68.90 o 
  -4   6  16      952.58      926.61     53.89 o 
  -3   6  16     1844.22     1753.58     59.05 o 
  -2   6  16      641.65      669.87     42.23 o 
  -1   6  16     1566.91     1498.25     51.48 o 
   0   6  16       28.03        9.86     25.89 o 
   1   6  16      285.74      274.53     31.96 o 
   2   6  16        0.69      -33.24     33.61 o 
   3   6  16     1427.78     1458.20     53.55 o 
   4   6  16        0.15      -34.39     34.68 o 
   5   6  16      380.63      391.10     41.79 o 
   6   6  16      990.70     1033.45     61.20 o 
   7   6  16      731.68      730.14     61.81 o 
   8   6  16       47.11      167.05    116.25 o 
  -7   7  16      133.66      161.10     67.81 o 
  -6   7  16        2.71        9.19     46.90 o 
  -5   7  16      108.04      102.87     44.49 o 
  -4   7  16      272.90      292.25     44.12 o 
  -3   7  16      192.72      197.27     37.34 o 
  -2   7  16       78.90      114.31     37.13 o 
  -1   7  16       55.34       51.77     35.16 o 
   0   7  16      198.78      141.64     35.28 o 
   1   7  16     1062.90     1101.74     47.55 o 
   2   7  16       38.61        7.07     35.71 o 
   3   7  16       76.89       81.13     38.45 o 
   4   7  16     1263.37     1292.45     51.92 o 
   5   7  16        0.04      -11.70     37.56 o 
   6   7  16       13.00      -31.08     41.36 o 
   7   7  16      936.61      871.06     65.39 o 
  -7   8  16        2.24       14.40     71.00 o 
  -6   8  16      742.30      854.21     70.55 o 
  -5   8  16        8.38       71.89     69.25 o 
  -4   8  16     1899.77     1762.71     64.42 o 
  -3   8  16     4151.38     3942.94    129.29 o 
  -2   8  16       70.53       49.78     39.17 o 
  -1   8  16     3292.44     3261.80     76.65 o 
   0   8  16       89.37       87.92     49.32 o 
   1   8  16       42.63      125.83     43.78 o 
   2   8  16       24.88       -9.89     37.04 o 
   3   8  16       68.94      129.77     40.23 o 
   4   8  16       35.41       17.55     37.86 o 
   5   8  16       98.47       97.23     41.15 o 
   6   8  16        1.70       38.14     43.06 o 
  -6   9  16      109.33      152.70     63.42 o 
  -5   9  16      194.07      168.62     59.82 o 
  -4   9  16       79.16       57.34     46.08 o 
  -3   9  16       22.97       -8.56     42.84 o 
  -2   9  16      282.07      253.55     43.91 o 
  -1   9  16      164.87      248.18     49.71 o 
   0   9  16      264.39      264.66     54.62 o 
   1   9  16      502.82      554.66     53.66 o 
   2   9  16     1035.17      953.37     59.09 o 
   3   9  16        0.81      -39.65     39.65 o 
   4   9  16      110.20      154.53     41.76 o 
   5   9  16        4.33       13.37     41.66 o 
   6   9  16      109.13       72.13     51.52 o 
  -5  10  16       23.76       -4.06     67.55 o 
  -4  10  16       45.84       25.45     60.65 o 
  -3  10  16       41.45      115.01     46.45 o 
  -2  10  16      153.42      197.42     50.74 o 
  -1  10  16       24.06       36.60     47.21 o 
   0  10  16     1622.34     1621.70     83.57 o 
   1  10  16      146.64      122.86     55.48 o 
   2  10  16      414.80      430.48     55.48 o 
   3  10  16      655.61      607.68     72.20 o 
   4  10  16       59.90      -16.81     41.18 o 
   5  10  16        4.62       40.91     49.39 o 
  -4  11  16      406.98      481.48     67.26 o 
  -3  11  16        0.38      -63.72     63.72 o 
  -2  11  16       52.20       68.01     51.95 o 
  -1  11  16      455.49      498.76     65.96 o 
   0  11  16      618.83      499.93     65.66 o 
   1  11  16      108.79       76.18     58.15 o 
   2  11  16      447.78      245.96     57.43 o 
   3  11  16       30.52       -4.74     50.21 o 
   4  11  16        5.49      -57.31     57.31 o 
  -2  12  16       93.36       72.87     86.34 o 
  -1  12  16      253.02      330.94     66.31 o 
   0  12  16      836.58      984.90     75.79 o 
   1  12  16      350.17      383.87     67.05 o 
   2  12  16      292.97      336.68     64.31 o 
  -9   0  17       67.18       11.61    228.53 o 
  -7   0  17       58.56      123.41     99.56 o 
  -5   0  17      255.12      411.86     66.32 o 
  -3   0  17     3144.38     2872.65    100.18 o 
  -1   0  17      121.37      509.12    115.50 o 
   1   0  17     9718.78     9237.53    162.49 o 
   3   0  17     1458.53     1354.52     63.59 o 
   5   0  17       62.34       61.11     48.36 o 
   7   0  17       66.75      162.80     78.98 o 
  -9   1  17       72.06      110.16    104.35 o 
  -8   1  17       57.83      -17.02     97.36 o 
  -7   1  17       11.22      -30.39     51.02 o 
  -6   1  17       41.51       59.43     54.31 o 
  -5   1  17      226.34      149.42     40.18 o 
  -4   1  17      597.96      616.61     43.01 o 
  -3   1  17      719.22      819.27     42.80 o 
  -2   1  17     1220.71     1172.34     33.90 o 
  -1   1  17     1033.49     1163.76     34.90 o 
   0   1  17     3762.19     3763.22     60.51 o 
   1   1  17     2839.46     2588.83     49.74 o 
   2   1  17     1284.70     1326.08     36.76 o 
   3   1  17       57.14       83.65     25.95 o 
   4   1  17     2344.98     2278.04     59.41 o 
   5   1  17     1425.20     1329.71     49.45 o 
   6   1  17      606.61      611.50     71.83 o 
   7   1  17       36.79       11.38     45.68 o 
   8   1  17      703.54      830.15     72.99 o 
  -9   2  17      188.49      179.92     72.28 o 
  -8   2  17      550.09      723.96     73.96 o 
  -7   2  17       12.42       58.66     51.43 o 
  -6   2  17     1014.52      935.89     61.18 o 
  -5   2  17     1163.23     1336.43     97.05 o 
  -4   2  17      511.67      596.77     36.82 o 
  -3   2  17     2685.96     2612.20     57.19 o 
  -2   2  17     2196.35     2018.48     49.57 o 
  -1   2  17      206.34      417.15     25.09 o 
   0   2  17      761.51      867.37     31.63 o 
   1   2  17     3168.25     3245.40     56.96 o 
   2   2  17      241.27      298.80     28.77 o 
   3   2  17     1542.65     1596.25     44.89 o 
   4   2  17       36.96       78.45     31.79 o 
   5   2  17       50.36      118.14     41.70 o 
   6   2  17      434.81      483.38     63.40 o 
   7   2  17      158.68       64.94     48.41 o 
   8   2  17     1720.82     1742.43     76.05 o 
  -9   3  17      172.06       64.35    106.53 o 
  -8   3  17       10.81       12.99     56.40 o 
  -7   3  17      303.13      278.34     56.18 o 
  -6   3  17     1071.98     1076.27     64.48 o 
  -5   3  17      222.98      249.79     47.87 o 
  -4   3  17      197.03      235.64     52.20 o 
  -3   3  17     3050.58     2936.82     60.94 o 
  -2   3  17     1475.93     1477.65     44.29 o 
  -1   3  17        3.80       55.23     22.16 o 
   0   3  17        5.38       -9.40     23.06 o 
   1   3  17     1519.76     1545.06     42.80 o 
   2   3  17        1.89       26.21     33.24 o 
   3   3  17      707.00      687.76     35.04 o 
   4   3  17      111.75      245.72     33.60 o 
   5   3  17     1263.28     1299.59     58.25 o 
   6   3  17      488.71      634.11     52.40 o 
   7   3  17      534.58      605.52     56.48 o 
   8   3  17       38.76       64.81     53.26 o 
  -8   4  17       15.54       75.71     58.31 o 
  -7   4  17      222.66      279.54     57.68 o 
  -6   4  17     3664.45     3132.71    102.69 o 
  -5   4  17     4566.67     4426.69     91.96 o 
  -4   4  17      823.25      846.84     46.74 o 
  -3   4  17     1144.08     1113.40     46.96 o 
  -2   4  17       49.12       40.57     27.04 o 
  -1   4  17       35.79       50.41     26.48 o 
   0   4  17      439.05      560.09     29.35 o 
   1   4  17      122.30      117.88     28.85 o 
   2   4  17       32.47       12.83     27.78 o 
   3   4  17       57.13       55.21     33.54 o 
   4   4  17      868.39      858.40     48.94 o 
   5   4  17       55.58      103.01     35.69 o 
   6   4  17      185.80      201.12     48.49 o 
   7   4  17     1981.41     1996.80    123.18 o 
   8   4  17      338.91      244.13     56.69 o 
  -8   5  17        1.78      -61.70     61.70 o 
  -7   5  17      609.94      645.85     64.73 o 
  -6   5  17        1.89      -43.49     43.49 o 
  -5   5  17      127.27       76.80     41.51 o 
  -4   5  17      127.24      180.97     39.89 o 
  -3   5  17     3110.51     2824.22     71.04 o 
  -2   5  17      436.39      475.95     39.40 o 
  -1   5  17      147.16      218.29     30.30 o 
   0   5  17        3.25      -14.48     25.41 o 
   1   5  17     2446.89     2465.03     56.58 o 
   2   5  17      231.33      234.11     36.41 o 
   3   5  17       28.68       38.24     34.65 o 
   4   5  17     1108.97      994.04     46.62 o 
   5   5  17      381.90      587.67     58.60 o 
   6   5  17     2520.48     2333.01     78.79 o 
   7   5  17       75.21       27.70     50.77 o 
   8   5  17      170.76      154.58     56.59 o 
  -8   6  17      142.62      231.51     76.87 o 
  -7   6  17       19.18      -29.38     56.06 o 
  -6   6  17      194.03      240.29     47.66 o 
  -5   6  17      284.52      249.81     45.88 o 
  -4   6  17       17.40      -42.16     48.77 o 
  -3   6  17     2165.52     2059.33     65.35 o 
  -2   6  17        2.69       52.94     35.48 o 
  -1   6  17     1142.78     1206.15     48.21 o 
   0   6  17       14.98      -15.14     28.75 o 
   1   6  17      207.19      235.06     36.18 o 
   2   6  17     1445.43     1413.11     52.43 o 
   3   6  17        9.23       27.32     36.83 o 
   4   6  17       56.02       89.61     36.25 o 
   5   6  17      333.43      367.46     42.35 o 
   6   6  17        4.80       17.95     47.46 o 
   7   6  17      469.89      574.81     59.72 o 
  -7   7  17      287.56      186.66     76.27 o 
  -6   7  17       81.63       23.47     47.07 o 
  -5   7  17       37.62       11.32     63.70 o 
  -4   7  17     2087.56     1941.27     78.05 o 
  -3   7  17      350.40      366.50     43.71 o 
  -2   7  17      603.97      544.28     43.99 o 
  -1   7  17      643.09      634.49     59.03 o 
   0   7  17      293.44      312.84     44.47 o 
   1   7  17       36.93       16.88     35.53 o 
   2   7  17      546.25      457.39     42.02 o 
   3   7  17       74.15       97.56     38.97 o 
   4   7  17      436.53      369.16     41.77 o 
   5   7  17        0.06       25.83     38.69 o 
   6   7  17      275.81      159.80     44.68 o 
   7   7  17      363.10      440.71     59.92 o 
  -7   8  17      158.53      146.94     67.26 o 
  -6   8  17       40.01      -45.02     58.97 o 
  -5   8  17      481.73      444.33     51.69 o 
  -4   8  17       53.74       40.18     43.88 o 
  -3   8  17     2431.02     2194.77     69.77 o 
  -2   8  17      461.57      451.22     44.81 o 
  -1   8  17      112.75      142.01     39.33 o 
   0   8  17        0.06      -45.72     54.97 o 
   1   8  17       14.80      -42.55     42.55 o 
   2   8  17      106.20       87.48     39.18 o 
   3   8  17        4.91       15.55     39.71 o 
   4   8  17      232.65      157.56     40.54 o 
   5   8  17      206.81      281.92     44.37 o 
   6   8  17        5.14       17.95     43.39 o 
  -6   9  17      252.68      205.46     62.82 o 
  -5   9  17      887.73      928.89     70.12 o 
  -4   9  17      368.88      376.75     50.69 o 
  -3   9  17        0.86      -42.61     42.61 o 
  -2   9  17      148.40       93.81     42.97 o 
  -1   9  17      626.75      671.18     54.45 o 
   0   9  17       47.54       94.35     58.31 o 
   1   9  17      351.77      519.98     61.08 o 
   2   9  17       88.67       59.02     47.40 o 
   3   9  17      123.26      127.51     43.76 o 
   4   9  17      182.91      151.46     63.00 o 
   5   9  17       38.89       61.21     43.00 o 
  -5  10  17       39.72      -60.31     60.31 o 
  -4  10  17       72.66      -16.56     58.62 o 
  -3  10  17      109.63       94.10     47.75 o 
  -2  10  17       13.31       76.66     49.02 o 
  -1  10  17       58.71       55.88     56.34 o 
   0  10  17     1047.74     1010.42     71.16 o 
   1  10  17        2.91       -6.22     53.30 o 
   2  10  17       22.83      -27.98     48.18 o 
   3  10  17       41.74       71.99     50.88 o 
   4  10  17        9.37      -41.71     41.71 o 
   5  10  17      298.30      331.02     55.66 o 
  -4  11  17        1.67      -60.58     60.58 o 
  -3  11  17       27.37       20.98     53.79 o 
  -2  11  17      535.57      609.44     60.39 o 
  -1  11  17       17.18        5.25     68.27 o 
   0  11  17       72.22       -8.84     64.57 o 
   1  11  17       48.80       48.47     59.95 o 
   2  11  17       10.75      -68.15     75.33 o 
   3  11  17       36.41       42.98     51.43 o 
  -1  12  17      166.11      189.23     65.26 o 
   0  12  17       14.08       48.64     72.10 o 
   1  12  17      225.03      138.01     64.36 o 
  -8   0  18     1474.55     1458.38    141.23 o 
  -6   0  18      693.26      692.44     80.86 o 
  -4   0  18     1075.13     1301.35     79.44 o 
  -2   0  18        3.55      -13.24     29.66 o 
   0   0  18      777.45     1007.24     47.50 o 
   2   0  18     1706.23     1547.15     57.43 o 
   4   0  18       74.42      111.38     46.01 o 
   6   0  18      598.74      532.98     61.93 o 
   8   0  18       90.56      216.04     90.41 o 
  -9   1  18       56.86      115.77     79.01 o 
  -8   1  18      210.69      158.04     65.89 o 
  -7   1  18       58.53       29.02     53.33 o 
  -6   1  18       49.47       45.29     50.23 o 
  -5   1  18      159.00      244.06     43.08 o 
  -4   1  18     2107.53     2123.55     64.38 o 
  -3   1  18     2473.96     2443.38     57.94 o 
  -2   1  18      204.36      177.99     29.21 o 
  -1   1  18      302.20      333.94     26.27 o 
   0   1  18      395.07      478.34     28.47 o 
   1   1  18      317.80      310.25     26.64 o 
   2   1  18     1631.11     1485.41     43.10 o 
   3   1  18       84.41      137.00     27.45 o 
   4   1  18      165.82      237.80     34.26 o 
   5   1  18     1335.30     1372.23     50.82 o 
   6   1  18       88.42       84.84     43.60 o 
   7   1  18      635.85      505.73     54.03 o 
   8   1  18     1210.35     1250.42     81.31 o 
  -9   2  18       19.91      158.46    133.06 o 
  -8   2  18      256.08      215.72     60.01 o 
  -7   2  18       15.84       56.89     60.04 o 
  -6   2  18      897.49      852.80     62.17 o 
  -5   2  18     1098.96     1014.43     61.75 o 
  -4   2  18      212.15      239.02     40.29 o 
  -3   2  18     3581.22     3645.39     68.73 o 
  -2   2  18      525.18      537.41     32.75 o 
  -1   2  18      411.06      528.00     32.94 o 
   0   2  18        2.98      -10.70     23.57 o 
   1   2  18      440.40      565.98     30.01 o 
   2   2  18       29.84      -18.27     25.91 o 
   3   2  18     3148.43     3109.92     63.68 o 
   4   2  18      890.21     1003.98     44.33 o 
   5   2  18     1422.83     1383.98     59.44 o 
   6   2  18      518.05      559.34     52.38 o 
   7   2  18      354.80      367.71     53.39 o 
   8   2  18      243.47      292.17     52.59 o 
  -8   3  18      154.62      158.30     60.78 o 
  -7   3  18      663.06      683.85     63.53 o 
  -6   3  18     2668.85     2702.78     88.72 o 
  -5   3  18     1536.98     1528.92     67.84 o 
  -4   3  18     1553.93     1552.73     55.85 o 
  -3   3  18       93.62       91.31     30.75 o 
  -2   3  18     2266.24     2020.64     50.97 o 
  -1   3  18        9.73       95.71     23.63 o 
   0   3  18        9.25       12.88     25.91 o 
   1   3  18     1654.54     1490.20     42.46 o 
   2   3  18      369.36      358.38     29.66 o 
   3   3  18      440.12      516.56     34.36 o 
   4   3  18     2299.24     2192.15     74.76 o 
   5   3  18      403.07      573.66     49.64 o 
   6   3  18      356.72      354.31     50.23 o 
   7   3  18     1057.62     1028.22     73.58 o 
   8   3  18       21.36      -52.98     52.98 o 
  -8   4  18        1.86      -57.53     57.53 o 
  -7   4  18      133.16      191.04     57.16 o 
  -6   4  18        0.26       92.81     52.06 o 
  -5   4  18       50.98       84.41     48.93 o 
  -4   4  18     1660.57     1672.98     58.90 o 
  -3   4  18       48.82       61.45     34.66 o 
  -2   4  18     1188.23     1186.10     40.90 o 
  -1   4  18      796.18      904.47     54.84 o 
   0   4  18      730.12      783.24     38.20 o 
   1   4  18     1113.72     1092.02     40.05 o 
   2   4  18      952.67      990.20     40.23 o 
   3   4  18       41.15       80.27     34.66 o 
   4   4  18     2286.95     2075.48     60.46 o 
   5   4  18      644.18      571.20     50.28 o 
   6   4  18      298.24      314.13     50.90 o 
   7   4  18      206.07      180.29     62.61 o 
   8   4  18        3.17       28.62     64.43 o 
  -8   5  18      401.97      388.15     66.00 o 
  -7   5  18        7.36      -36.15     56.16 o 
  -6   5  18      520.23      546.91     60.25 o 
  -5   5  18     3684.22     3443.79     84.26 o 
  -4   5  18        2.29       42.62     39.08 o 
  -3   5  18     1030.78     1040.87     49.05 o 
  -2   5  18      228.47      210.27     36.70 o 
  -1   5  18      228.83      220.32     31.19 o 
   0   5  18      379.58      408.14     32.97 o 
   1   5  18      518.76      496.10     35.54 o 
   2   5  18       44.54       15.33     34.83 o 
   3   5  18       72.58       20.36     40.26 o 
   4   5  18      247.25      146.87     36.30 o 
   5   5  18      238.78      260.15     40.06 o 
   6   5  18       66.09       60.41     48.19 o 
   7   5  18       31.79       54.37     52.09 o 
  -7   6  18      143.15      150.66     60.32 o 
  -6   6  18      298.91      211.50     63.88 o 
  -5   6  18      781.09      801.98     53.61 o 
  -4   6  18       65.17       74.29     41.81 o 
  -3   6  18     1443.80     1529.84     95.50 o 
  -2   6  18      145.49      171.37     38.59 o 
  -1   6  18      277.76      342.70     39.07 o 
   0   6  18      144.73      104.83     35.41 o 
   1   6  18      678.59      621.46     42.28 o 
   2   6  18       21.12      -35.70     35.70 o 
   3   6  18      345.19      382.42     47.95 o 
   4   6  18      174.26      199.76     38.69 o 
   5   6  18        7.26      146.44     40.29 o 
   6   6  18       66.91       17.90     49.07 o 
   7   6  18        9.34       24.78     52.27 o 
  -7   7  18      100.30       64.87     82.59 o 
  -6   7  18      564.83      694.63     57.49 o 
  -5   7  18        4.43        1.11     45.63 o 
  -4   7  18      174.11      216.60     45.01 o 
  -3   7  18     1500.44     1550.21     60.03 o 
  -2   7  18      532.15      497.24     44.74 o 
  -1   7  18       96.88       79.41     38.22 o 
   0   7  18       24.16       78.69     47.25 o 
   1   7  18      126.48       78.06     37.54 o 
   2   7  18       50.84        9.45     38.08 o 
   3   7  18      160.04      134.24     40.34 o 
   4   7  18      640.33      610.02     45.18 o 
   5   7  18       58.22       42.42     39.76 o 
   6   7  18        1.66       -2.26     42.63 o 
   7   7  18       82.26      116.31     64.57 o 
  -6   8  18      654.90      628.94     82.73 o 
  -5   8  18      747.98      809.13     56.99 o 
  -4   8  18       20.55       54.23     44.72 o 
  -3   8  18      104.84      103.24     39.75 o 
  -2   8  18      386.34      404.10     45.03 o 
  -1   8  18      385.34      404.16     44.00 o 
   0   8  18      810.31      831.62     63.79 o 
   1   8  18        0.34      -47.83     49.27 o 
   2   8  18     1310.08     1255.79     55.36 o 
   3   8  18        5.03       31.14     58.09 o 
   4   8  18      143.49      204.60     41.90 o 
   5   8  18        3.95       -4.75     40.69 o 
   6   8  18       99.40      105.62     45.54 o 
  -6   9  18      294.99      384.81     69.08 o 
  -5   9  18      207.98      238.22     52.62 o 
  -4   9  18        2.19      -20.51     46.52 o 
  -3   9  18      684.56      740.96     53.12 o 
  -2   9  18        2.74      -41.45     41.45 o 
  -1   9  18      868.79      878.88     67.51 o 
   0   9  18     2134.23     2204.19     89.47 o 
   1   9  18       18.09       47.95     53.53 o 
   2   9  18       26.37       15.87     47.72 o 
   3   9  18        1.04       25.69     42.20 o 
   4   9  18      184.04      201.77     44.00 o 
   5   9  18      490.90      439.18     49.01 o 
  -5  10  18      471.02      638.56     70.24 o 
  -4  10  18        2.59      -48.16     48.16 o 
  -3  10  18       44.53       -5.38     50.85 o 
  -2  10  18       71.28       69.19     50.44 o 
  -1  10  18      263.40      310.30     62.12 o 
   0  10  18        0.53      -39.83     54.77 o 
   1  10  18      110.74       71.83     71.84 o 
   2  10  18       58.07        9.55     55.56 o 
   3  10  18      144.45      227.48     67.68 o 
   4  10  18       22.71      -48.07     48.07 o 
  -3  11  18      382.81      356.59     94.29 o 
  -2  11  18       87.08       91.13     60.37 o 
  -1  11  18      402.29      434.13     66.79 o 
   0  11  18       25.59      130.29     62.03 o 
   1  11  18       22.18        2.55     59.35 o 
   2  11  18      252.10      181.56     62.98 o 
   3  11  18        1.39      -49.59     49.59 o 
  -7   0  19      563.11      462.58    152.96 o 
  -5   0  19      869.49      899.60     87.27 o 
  -3   0  19      632.03      740.97     78.91 o 
  -1   0  19     3680.40     3673.97     87.90 o 
   1   0  19     1661.50     1724.67     62.68 o 
   3   0  19    12536.36    11961.40    233.35 o 
   5   0  19      130.97      141.13     52.73 o 
   7   0  19      123.58      195.01     83.61 o 
  -8   1  19      162.95      132.13     75.85 o 
  -7   1  19        1.94       -4.17     59.15 o 
  -6   1  19      858.20      819.32     59.96 o 
  -5   1  19      625.05      678.51     52.66 o 
  -4   1  19     1073.34     1036.89     53.81 o 
  -3   1  19     4363.13     4151.91     88.74 o 
  -2   1  19      310.96      392.51     32.45 o 
  -1   1  19      143.46      182.41     25.95 o 
   0   1  19      400.73      391.63     28.80 o 
   1   1  19      299.99      343.56     26.51 o 
   2   1  19      265.00      310.36     29.56 o 
   3   1  19     2298.77     2259.39     71.27 o 
   4   1  19       34.81       44.63     32.90 o 
   5   1  19     1989.05     1917.16     60.62 o 
   6   1  19        8.46        6.24     43.89 o 
   7   1  19        0.39       85.54     48.01 o 
   8   1  19       35.11      -60.68     60.68 o 
  -8   2  19      779.86      732.71     69.00 o 
  -7   2  19      229.40      288.48     57.73 o 
  -6   2  19     1227.40     1069.87     66.71 o 
  -5   2  19        4.51        2.91     48.43 o 
  -4   2  19      508.17      553.55     45.04 o 
  -3   2  19       14.40       39.92     29.64 o 
  -2   2  19      481.15      434.56     32.96 o 
  -1   2  19      279.37      326.00     30.13 o 
   0   2  19     1265.64     1261.84     39.69 o 
   1   2  19        7.53       10.36     25.32 o 
   2   2  19       13.68       31.67     27.32 o 
   3   2  19      288.39      318.62     31.23 o 
   4   2  19     4452.29     4203.47     82.87 o 
   5   2  19     2942.60     2852.99     81.45 o 
   6   2  19      888.49      936.67     58.92 o 
   7   2  19       68.63       58.13     48.65 o 
   8   2  19       41.30       44.82     79.30 o 
  -8   3  19       64.20      178.05     61.20 o 
  -7   3  19     1152.10     1188.61     73.05 o 
  -6   3  19       84.45       -7.60     52.27 o 
  -5   3  19     2674.20     2411.39     81.90 o 
  -4   3  19     1716.67     1602.08     66.64 o 
  -3   3  19     1058.83     1189.09     43.11 o 
  -2   3  19      714.07      707.41     36.51 o 
  -1   3  19      375.10      413.42     31.96 o 
   0   3  19      933.99     1038.39     36.08 o 
   1   3  19      378.46      382.10     40.83 o 
   2   3  19      878.88      958.10     49.66 o 
   3   3  19      417.56      419.37     36.02 o 
   4   3  19     1009.75      968.87     52.89 o 
   5   3  19      472.61      542.64     52.54 o 
   6   3  19      159.55      221.08     52.09 o 
   7   3  19       13.06       39.36     49.77 o 
   8   3  19        3.42      -53.78     53.78 o 
  -8   4  19        0.56      -27.12     62.92 o 
  -7   4  19      167.26      248.71     59.63 o 
  -6   4  19     1381.03     1334.66     72.10 o 
  -5   4  19       55.21       13.88     49.80 o 
  -4   4  19      193.66      266.69     51.90 o 
  -3   4  19        5.35       30.79     35.79 o 
  -2   4  19      134.80      106.76     30.20 o 
  -1   4  19        9.45      102.33     33.40 o 
   0   4  19       40.00       57.39     28.73 o 
   1   4  19     1280.76     1376.00     44.51 o 
   2   4  19       51.11       24.07     30.81 o 
   3   4  19     1588.65     1630.48     60.17 o 
   4   4  19     1768.99     1468.79     51.80 o 
   5   4  19     1451.64     1428.06     63.15 o 
   6   4  19     2558.02     2508.11     83.13 o 
   7   4  19        4.02       55.19     51.76 o 
  -8   5  19        0.03      -61.44     61.44 o 
  -7   5  19      133.63      119.13     59.67 o 
  -6   5  19       33.17       32.91     53.49 o 
  -5   5  19      196.80      242.23     55.74 o 
  -4   5  19        6.47      -45.02     45.02 o 
  -3   5  19        8.86       -8.16     37.30 o 
  -2   5  19     1478.19     1506.88     53.54 o 
  -1   5  19       16.42        4.78     30.54 o 
   0   5  19       90.88      125.17     35.32 o 
   1   5  19      122.54      111.90     35.14 o 
   2   5  19      142.11      121.96     37.15 o 
   3   5  19      126.87       69.45     37.29 o 
   4   5  19     1003.86      888.49     46.44 o 
   5   5  19       17.67      -10.02     44.68 o 
   6   5  19      574.02      505.70     55.30 o 
   7   5  19       25.01        6.32     52.69 o 
  -7   6  19       24.78       48.45     59.97 o 
  -6   6  19       24.37       -6.04     54.10 o 
  -5   6  19     1861.02     1917.21     69.79 o 
  -4   6  19        0.21       47.39     42.26 o 
  -3   6  19     1834.04     1760.23     62.38 o 
  -2   6  19      176.60      191.73     39.97 o 
  -1   6  19       11.29      -20.05     37.86 o 
   0   6  19        2.81      -34.45     34.45 o 
   1   6  19        6.03      -21.07     35.68 o 
   2   6  19      186.09      178.51     39.14 o 
   3   6  19        0.22       14.77     35.26 o 
   4   6  19      574.30      533.76     44.06 o 
   5   6  19      403.90      432.78     45.17 o 
   6   6  19     1811.34     1817.44     74.72 o 
   7   6  19        2.23      123.26     54.60 o 
  -7   7  19      413.88      307.16     80.99 o 
  -6   7  19       13.77      -41.60     49.28 o 
  -5   7  19       30.69       13.55     46.92 o 
  -4   7  19      830.49      789.42     53.42 o 
  -3   7  19       58.04        8.17     56.45 o 
  -2   7  19       58.49      121.15     43.02 o 
  -1   7  19      387.92      382.66     54.02 o 
   0   7  19      200.53      225.05     52.59 o 
   1   7  19      706.41      725.45     51.49 o 
   2   7  19      517.08      508.58     45.00 o 
   3   7  19      210.64      165.04     56.07 o 
   4   7  19      566.55      534.83     45.58 o 
   5   7  19      213.87      224.29     42.85 o 
   6   7  19       65.08      -19.05     60.22 o 
  -6   8  19      156.49       79.94     57.42 o 
  -5   8  19      208.32      174.74     50.51 o 
  -4   8  19       14.05       13.19     45.13 o 
  -3   8  19      218.77      185.97     44.94 o 
  -2   8  19      302.76      367.63     51.72 o 
  -1   8  19     1493.35     1566.79     75.60 o 
   0   8  19      140.31       64.50     72.43 o 
   1   8  19     2933.46     2698.60    125.56 o 
   2   8  19       67.11       64.62     41.50 o 
   3   8  19       35.59       32.23     42.04 o 
   4   8  19       56.01       27.05     40.07 o 
   5   8  19       27.87      -17.10     47.34 o 
   6   8  19      271.41      267.23     68.91 o 
  -5   9  19       12.04        0.76     50.27 o 
  -4   9  19        0.07       10.36     47.25 o 
  -3   9  19     1015.06      928.59     57.23 o 
  -2   9  19       10.18       19.81     43.11 o 
  -1   9  19       42.23       99.91     57.73 o 
   0   9  19        0.12      -46.39     53.91 o 
   1   9  19      132.73      129.29     56.91 o 
   2   9  19       20.58      -11.37     55.38 o 
   3   9  19      515.19      532.59     51.27 o 
   4   9  19       77.04       86.25     42.82 o 
   5   9  19      171.82      134.18     45.93 o 
  -4  10  19       45.15       14.01     54.42 o 
  -3  10  19      320.89      302.05     51.79 o 
  -2  10  19      655.71      761.93     69.36 o 
  -1  10  19       55.46       23.44     58.32 o 
   0  10  19       20.32       24.90     58.41 o 
   1  10  19      306.67      246.83     62.24 o 
   2  10  19      116.95       90.95     58.48 o 
   3  10  19       14.17      -20.77     52.87 o 
   4  10  19        0.13      -43.18     43.18 o 
  -3  11  19       58.23      -59.87    122.80 o 
  -2  11  19       46.25        5.57     59.98 o 
  -1  11  19       48.66      130.25     61.86 o 
   0  11  19       35.66       39.26     61.04 o 
   1  11  19      489.60      535.16     69.24 o 
   2  11  19       29.53       -4.52     60.10 o 
  -8   0  20      463.29      718.74    126.01 o 
  -6   0  20      240.30      284.29     96.98 o 
  -4   0  20     2610.76     2552.94    106.51 o 
  -2   0  20     1282.26     1353.81     75.37 o 
   0   0  20       27.51       19.87     39.93 o 
   2   0  20     1635.06     1482.44     72.42 o 
   4   0  20      469.48      512.04     55.64 o 
   6   0  20     1579.48     1721.12    116.23 o 
   8   0  20      309.00      194.21     96.25 o 
  -8   1  20     1231.08     1332.58     98.58 o 
  -7   1  20       51.08       55.52     59.93 o 
  -6   1  20      403.78      478.92     63.93 o 
  -5   1  20       49.45      165.97     48.18 o 
  -4   1  20        5.43       -2.47     42.64 o 
  -3   1  20      133.40      152.31     41.41 o 
  -2   1  20       57.13       60.17     30.92 o 
  -1   1  20      808.76      926.68     34.54 o 
   0   1  20      144.20      258.10     62.96 o 
   1   1  20     1452.82     1499.03     41.26 o 
   2   1  20     2483.22     2194.72     52.47 o 
   3   1  20      742.54      715.84     44.73 o 
   4   1  20      834.53      909.78     46.37 o 
   5   1  20      227.42      249.99     39.39 o 
   6   1  20      995.23     1057.04     59.94 o 
   7   1  20       10.76      -56.09     56.09 o 
   8   1  20       70.74       10.55     62.41 o 
  -8   2  20      558.77      495.73     66.19 o 
  -7   2  20      371.66      490.78     63.66 o 
  -6   2  20       91.99      123.41     54.53 o 
  -5   2  20      314.44      453.44     56.38 o 
  -4   2  20      277.61      347.19     43.40 o 
  -3   2  20        1.14       17.18     37.05 o 
  -2   2  20      550.79      686.87     38.46 o 
  -1   2  20      165.50      201.50     31.66 o 
   0   2  20      838.08      981.18     35.76 o 
   1   2  20       19.20      -11.98     25.74 o 
   2   2  20     1448.56     1354.87     44.76 o 
   3   2  20        0.33      -16.91     31.13 o 
   4   2  20     3435.12     3000.11     70.45 o 
   5   2  20     2399.33     2368.82     76.69 o 
   6   2  20       68.07      116.06     47.48 o 
   7   2  20      276.38      286.05     66.03 o 
   8   2  20       23.61       92.58     64.26 o 
  -8   3  20        3.68      -26.88     60.77 o 
  -7   3  20     1412.52     1384.90    102.17 o 
  -6   3  20     1282.97     1235.86     71.00 o 
  -5   3  20      357.99      356.48     54.12 o 
  -4   3  20      293.20      333.40     52.71 o 
  -3   3  20      630.90      688.68     39.47 o 
  -2   3  20      196.49      180.33     31.77 o 
  -1   3  20     1529.27     1602.58     47.69 o 
   0   3  20      175.87      214.10     28.64 o 
   1   3  20      894.16     1101.40     40.97 o 
   2   3  20     1551.76     1404.26     46.46 o 
   3   3  20        7.04      -19.91     31.77 o 
   4   3  20      516.21      524.84     47.94 o 
   5   3  20       35.91      311.41     48.51 o 
   6   3  20     2067.41     1985.86     74.81 o 
   7   3  20       63.31       73.53     52.26 o 
  -8   4  20       56.02       45.89     62.13 o 
  -7   4  20      245.57      208.05     60.42 o 
  -6   4  20      624.82      832.39     74.94 o 
  -5   4  20     1165.37     1255.59     68.74 o 
  -4   4  20      624.54      632.25     47.23 o 
  -3   4  20        9.36       16.35     36.92 o 
  -2   4  20      567.93      552.48     34.74 o 
  -1   4  20     2029.02     1777.48     51.22 o 
   0   4  20       53.15       78.65     33.79 o 
   1   4  20      340.39      346.84     34.67 o 
   2   4  20        1.21        2.48     31.13 o 
   3   4  20      217.77      185.39     38.74 o 
   4   4  20       81.51      -13.47     41.07 o 
   5   4  20      690.49      800.74     55.76 o 
   6   4  20       75.98      122.98     60.92 o 
   7   4  20       40.89       50.36     64.74 o 
  -7   5  20       83.60       19.71     69.83 o 
  -6   5  20      750.50      746.96     66.45 o 
  -5   5  20       33.14        0.97     51.26 o 
  -4   5  20      839.08      850.04     52.14 o 
  -3   5  20       21.93      -20.26     37.90 o 
  -2   5  20        2.86       55.05     36.20 o 
  -1   5  20       78.74       58.82     31.85 o 
   0   5  20       41.06       38.54     35.03 o 
   1   5  20        6.31      -13.04     31.88 o 
   2   5  20      151.36      167.07     38.92 o 
   3   5  20        8.51        6.97     37.20 o 
   4   5  20       17.11       10.97     36.26 o 
   5   5  20     1629.94     1572.03     67.11 o 
   6   5  20        0.14      -16.54     48.58 o 
   7   5  20      983.54      961.90     67.75 o 
  -7   6  20      651.12      740.42     71.54 o 
  -6   6  20       10.04      144.31     58.11 o 
  -5   6  20     1613.22     1417.82     85.51 o 
  -4   6  20      948.18      932.63     55.06 o 
  -3   6  20      600.90      480.78     45.97 o 
  -2   6  20        0.57        7.98     38.09 o 
  -1   6  20       46.69       17.46     37.12 o 
   0   6  20        9.36       27.98     37.02 o 
   1   6  20      360.19      372.13     46.29 o 
   2   6  20      138.31       74.18     39.32 o 
   3   6  20     1506.42     1412.83     62.74 o 
   4   6  20       15.92       17.90     37.50 o 
   5   6  20       20.77       34.80     49.72 o 
   6   6  20       26.28       80.35     50.90 o 
  -6   7  20       88.61        7.82     59.70 o 
  -5   7  20      273.73      250.63     51.09 o 
  -4   7  20      126.19      115.08     45.32 o 
  -3   7  20       48.94       40.31     43.34 o 
  -2   7  20      254.25      268.78     54.23 o 
  -1   7  20      503.59      497.74     51.66 o 
   0   7  20      281.86      298.22     55.93 o 
   1   7  20      278.58      316.48     47.83 o 
   2   7  20      393.93      464.28     46.13 o 
   3   7  20       24.21       80.15     41.67 o 
   4   7  20      550.33      473.90     45.69 o 
   5   7  20      854.29      747.49     51.01 o 
   6   7  20       92.27       77.60     54.12 o 
  -6   8  20        5.17      -53.48     58.92 o 
  -5   8  20        1.08       41.48     49.20 o 
  -4   8  20       18.07       -8.79     45.54 o 
  -3   8  20      302.97      301.75     56.56 o 
  -2   8  20      982.73     1013.85     54.93 o 
  -1   8  20       86.04       38.37     53.87 o 
   0   8  20      184.10      168.20     78.34 o 
   1   8  20       38.29       88.77     54.73 o 
   2   8  20       78.41       97.82     47.18 o 
   3   8  20      345.87      282.62     51.75 o 
   4   8  20      824.95      783.10     50.89 o 
   5   8  20        8.15       10.68     42.38 o 
  -5   9  20       69.69      -11.97     59.76 o 
  -4   9  20      243.31      174.37     51.59 o 
  -3   9  20        0.44      -45.75     45.75 o 
  -2   9  20       91.74      113.54     58.48 o 
  -1   9  20      115.37      100.29     71.08 o 
   0   9  20      193.12      155.18     58.69 o 
   1   9  20      244.38      238.28     60.89 o 
   2   9  20      462.08      466.49     64.15 o 
   3   9  20      199.02      193.71     47.35 o 
   4   9  20      411.62      402.15     48.30 o 
  -4  10  20       45.88      -50.77     50.77 o 
  -3  10  20      101.02      105.48     55.71 o 
  -2  10  20      156.32      137.04     61.52 o 
  -1  10  20        3.11      -37.03     79.74 o 
   0  10  20        0.08        7.78     57.49 o 
   1  10  20       14.80       62.21     59.03 o 
   2  10  20      600.73      539.19     68.91 o 
   3  10  20        2.15      -10.31     57.93 o 
  -2  11  20        7.94       51.15     61.77 o 
  -1  11  20       47.96       -1.60     62.08 o 
   0  11  20        7.66      -13.94     62.33 o 
   1  11  20      165.86      187.17     65.23 o 
  -7   0  21      677.30      688.33    122.03 o 
  -5   0  21     1049.51      906.46     82.28 o 
  -3   0  21        6.68       53.16     58.83 o 
  -1   0  21      948.79     1242.79     57.35 o 
   1   0  21     6344.73     5727.71    148.94 o 
   3   0  21     4535.52     4145.35    111.97 o 
   5   0  21        6.44      -19.73     52.10 o 
   7   0  21       42.67       42.32    101.03 o 
  -8   1  21      265.18      239.23     82.43 o 
  -7   1  21     1661.29     1477.08    119.37 o 
  -6   1  21       17.76       85.79     60.48 o 
  -5   1  21      122.90      136.05     56.35 o 
  -4   1  21      372.18      398.11     66.60 o 
  -3   1  21       42.44       86.71     52.68 o 
  -2   1  21       74.20       87.81     40.08 o 
  -1   1  21      319.80      337.92     34.64 o 
   0   1  21     1267.82     1428.89     42.84 o 
   1   1  21       22.38       78.75     33.40 o 
   2   1  21     3118.14     2744.26     59.27 o 
   3   1  21      112.18      130.39     33.15 o 
   4   1  21     1039.03     1086.19     51.77 o 
   5   1  21     2459.81     2281.75     75.40 o 
   6   1  21        0.03       13.55     45.68 o 
   7   1  21       35.74      -69.74     69.74 o 
  -8   2  21      299.10      302.01    103.78 o 
  -7   2  21      383.17      369.16     63.71 o 
  -6   2  21      325.55      398.75     66.99 o 
  -5   2  21      247.09      480.58     56.57 o 
  -4   2  21      848.33      982.38     61.18 o 
  -3   2  21      205.48      230.17     48.34 o 
  -2   2  21      296.66      284.33     36.81 o 
  -1   2  21       21.53       10.16     28.53 o 
   0   2  21      183.63      244.84     30.22 o 
   1   2  21     1095.54     1071.37     40.85 o 
   2   2  21      688.16      762.43     38.48 o 
   3   2  21     2751.67     2576.26     64.88 o 
   4   2  21      217.58      201.21     42.64 o 
   5   2  21      964.14      944.49     56.55 o 
   6   2  21      321.78      409.95     52.33 o 
   7   2  21        7.53      -36.67     48.42 o 
  -8   3  21        1.85      -60.73     60.73 o 
  -7   3  21     2738.54     2637.45     97.09 o 
  -6   3  21       58.50      156.41     57.00 o 
  -5   3  21     3764.26     3548.23     99.02 o 
  -4   3  21      624.10      642.22     56.63 o 
  -3   3  21      398.35      344.01     43.19 o 
  -2   3  21     1328.58     1386.36     46.80 o 
  -1   3  21      312.84      292.22     34.83 o 
   0   3  21     1450.64     1596.38     44.63 o 
   1   3  21       90.09       65.44     30.64 o 
   2   3  21     1990.20     1882.82     68.43 o 
   3   3  21     1377.05     1376.44     57.64 o 
   4   3  21      728.41      743.96     56.63 o 
   5   3  21     1131.87     1166.28     62.27 o 
   6   3  21       26.10       -5.25     47.92 o 
   7   3  21       21.14       55.06     53.55 o 
  -7   4  21       42.09       20.93     60.46 o 
  -6   4  21       12.90       98.70     56.17 o 
  -5   4  21      752.13      785.00     63.78 o 
  -4   4  21       58.30      -33.54     48.02 o 
  -3   4  21        0.78       45.10     37.59 o 
  -2   4  21     1001.80     1100.13     88.44 o 
  -1   4  21        3.25        8.22     31.22 o 
   0   4  21      239.70      244.28     37.47 o 
   1   4  21       16.60      -31.62     31.62 o 
   2   4  21      293.06      321.48     36.53 o 
   3   4  21       75.37       68.23     38.01 o 
   4   4  21       90.83       56.64     43.03 o 
   5   4  21      365.63      364.61     51.05 o 
   6   4  21     4772.09     4406.47    149.82 o 
   7   4  21      223.71      182.49     57.06 o 
  -7   5  21      180.63       82.06     62.35 o 
  -6   5  21      519.59      552.86     64.99 o 
  -5   5  21       84.28      191.26     56.02 o 
  -4   5  21      165.79      271.75     45.82 o 
  -3   5  21      941.88      941.35     51.71 o 
  -2   5  21      162.16      207.53     40.37 o 
  -1   5  21     1624.47     1601.89     56.31 o 
   0   5  21      271.10      313.80     55.18 o 
   1   5  21      178.97      234.57     39.43 o 
   2   5  21     1141.22     1036.36     50.09 o 
   3   5  21       15.18       11.76     38.49 o 
   4   5  21       48.44       40.55     43.37 o 
   5   5  21       42.90       24.78     53.53 o 
   6   5  21       15.86       25.00     50.19 o 
   7   5  21       75.91       47.62     54.53 o 
  -7   6  21       30.21       33.12     65.29 o 
  -6   6  21      160.76       90.86     75.60 o 
  -5   6  21       65.30      -54.05     54.05 o 
  -4   6  21      124.17      165.73     46.75 o 
  -3   6  21      322.79      346.37     51.64 o 
  -2   6  21     1086.91     1002.98     64.03 o 
  -1   6  21        9.60      -27.94     43.55 o 
   0   6  21      324.46      242.91     47.30 o 
   1   6  21      129.64       83.65     43.45 o 
   2   6  21      263.23      307.68     43.14 o 
   3   6  21      109.71       77.40     40.82 o 
   4   6  21      106.19      -37.37     37.37 o 
   5   6  21        0.27       12.76     46.31 o 
   6   6  21       96.70       96.63     52.55 o 
  -6   7  21       22.47      -39.58     59.76 o 
  -5   7  21      298.13      327.86     53.07 o 
  -4   7  21       12.88       65.74     45.76 o 
  -3   7  21      471.97      448.58     70.65 o 
  -2   7  21     1116.95     1113.11     56.38 o 
  -1   7  21      152.25      205.20     48.46 o 
   0   7  21        2.21      -21.97     54.37 o 
   1   7  21        5.18       -2.88     52.43 o 
   2   7  21      148.17      241.61     48.92 o 
   3   7  21       63.08       38.57     38.89 o 
   4   7  21      675.22      548.86     47.22 o 
   5   7  21      133.77       45.51     49.55 o 
   6   7  21       14.51      -69.08     84.71 o 
  -5   8  21      191.63      185.57     52.84 o 
  -4   8  21      141.90      163.21     49.38 o 
  -3   8  21      857.77      877.27     55.53 o 
  -2   8  21       71.05       -8.86     48.05 o 
  -1   8  21       17.63      -33.55     54.62 o 
   0   8  21       54.44        3.94     55.33 o 
   1   8  21       67.00      105.68     55.40 o 
   2   8  21       94.77       87.24     56.59 o 
   3   8  21       33.12       54.32     62.30 o 
   4   8  21      105.89        0.71     42.29 o 
   5   8  21       15.56      -25.72     42.60 o 
  -4   9  21       13.80      -32.10     48.30 o 
  -3   9  21      554.55      637.33     65.07 o 
  -2   9  21       68.82       10.82     58.00 o 
  -1   9  21       27.00       15.72     57.86 o 
   0   9  21       93.90       87.32     59.22 o 
   1   9  21      499.91      458.03     65.65 o 
   2   9  21        5.78       -6.93     57.30 o 
   3   9  21      444.12      454.81     65.21 o 
   4   9  21      100.41       17.48     43.67 o 
  -3  10  21        0.14       33.01     54.96 o 
  -2  10  21      242.62      363.18     65.93 o 
  -1  10  21       61.85       67.17     62.05 o 
   0  10  21      528.32      743.99     72.97 o 
   1  10  21        4.94       -8.74     59.04 o 
   2  10  21      941.95      909.75     75.08 o 
   3  10  21        6.11      -55.93     59.09 o 
  -8   0  22      701.48      471.58    127.29 o 
  -6   0  22      413.95      455.55    110.86 o 
  -4   0  22     2877.94     2553.28    109.95 o 
  -2   0  22     1868.00     1942.70     92.09 o 
   0   0  22      618.25      639.65     68.21 o 
   2   0  22    19400.97    17071.05    318.00 o 
   4   0  22     3478.77     3285.64    128.77 o 
   6   0  22      553.77      805.82    111.64 o 
  -8   1  22        0.22      -78.24     78.24 o 
  -7   1  22      340.10      316.95     81.94 o 
  -6   1  22     1164.51     1160.07     77.08 o 
  -5   1  22        1.04       60.32     58.75 o 
  -4   1  22        0.74       57.36     46.31 o 
  -3   1  22        6.59       38.83     42.72 o 
  -2   1  22       34.68        9.23     45.78 o 
  -1   1  22      613.56      723.89     42.20 o 
   0   1  22        0.88       -2.18     27.83 o 
   1   1  22     1265.71     1286.54     43.20 o 
   2   1  22      856.79      920.84     42.32 o 
   3   1  22     1642.92     1664.78     52.60 o 
   4   1  22     1844.77     1718.41     56.80 o 
   5   1  22      207.75      205.24     50.20 o 
   6   1  22      419.70      483.22     53.30 o 
   7   1  22        3.75       98.34     64.09 o 
  -8   2  22      893.39     1007.33    331.45 o 
  -7   2  22      121.44      219.38     92.41 o 
  -6   2  22      970.86      961.42     69.43 o 
  -5   2  22        3.06       11.80     50.81 o 
  -4   2  22      105.83       30.34     53.24 o 
  -3   2  22     1215.34     1151.31     57.71 o 
  -2   2  22        2.29      -15.76     32.85 o 
  -1   2  22        1.53      104.89     33.97 o 
   0   2  22       35.24       52.64     28.67 o 
   1   2  22     2209.78     2186.71     55.50 o 
   2   2  22      110.14      105.73     32.18 o 
   3   2  22     3465.34     3436.53     74.55 o 
   4   2  22      490.71      450.45     47.42 o 
   5   2  22       24.02       31.16     43.69 o 
   6   2  22       47.91       -2.93     47.85 o 
   7   2  22       52.69      -50.94     50.94 o 
  -7   3  22       19.00       24.90     59.84 o 
  -6   3  22       31.11       43.93     56.60 o 
  -5   3  22       80.43      194.28     55.45 o 
  -4   3  22      799.28      863.21     61.29 o 
  -3   3  22      685.32      595.82     54.26 o 
  -2   3  22       34.94        9.93     39.41 o 
  -1   3  22       50.23       -8.60     32.69 o 
   0   3  22       47.42       61.89     33.76 o 
   1   3  22       88.31       81.08     31.55 o 
   2   3  22      516.09      562.40     41.96 o 
   3   3  22      478.71      510.36     45.96 o 
   4   3  22      296.25      284.58     43.15 o 
   5   3  22      309.34      403.43     47.66 o 
   6   3  22      533.98      495.49     52.04 o 
   7   3  22      203.29      225.34     54.43 o 
  -7   4  22      132.73      126.78     62.34 o 
  -6   4  22       22.32      231.04     60.32 o 
  -5   4  22      194.33      192.79     57.46 o 
  -4   4  22      169.75      179.74     52.42 o 
  -3   4  22       56.84       43.54     47.55 o 
  -2   4  22     2513.53     2401.16     93.06 o 
  -1   4  22      170.39      207.57     35.56 o 
   0   4  22      199.39      239.52     38.42 o 
   1   4  22      957.86     1064.24     52.93 o 
   2   4  22       24.05       29.09     41.61 o 
   3   4  22      259.37      314.60     47.02 o 
   4   4  22      733.75      696.18     54.05 o 
   5   4  22        6.01      104.10     49.03 o 
   6   4  22      735.74      849.73     61.93 o 
   7   4  22      151.98      189.52     57.40 o 
  -7   5  22        3.21       15.78     61.90 o 
  -6   5  22      384.81      459.22     65.12 o 
  -5   5  22        8.60       27.23     54.34 o 
  -4   5  22        4.02      -33.73     50.51 o 
  -3   5  22     2398.96     2333.96     71.92 o 
  -2   5  22      691.91      804.65     48.75 o 
  -1   5  22     1026.91     1059.80     59.18 o 
   0   5  22        0.37       31.87     42.66 o 
   1   5  22      646.19      554.70     44.81 o 
   2   5  22      124.20      149.26     40.71 o 
   3   5  22      266.93      331.10     45.12 o 
   4   5  22      268.52      276.05     56.47 o 
   5   5  22       95.13      132.30     49.26 o 
   6   5  22       51.20      -52.31     52.31 o 
  -6   6  22       61.83      110.03     61.35 o 
  -5   6  22      113.32      137.49     62.60 o 
  -4   6  22      224.81      283.15     49.38 o 
  -3   6  22      857.25      852.33     73.36 o 
  -2   6  22      132.25       66.65     41.27 o 
  -1   6  22      592.73      679.81     64.42 o 
   0   6  22       42.98       48.22     44.85 o 
   1   6  22       49.19       72.19     44.90 o 
   2   6  22      167.61      148.75     47.83 o 
   3   6  22      925.72      932.78     52.85 o 
   4   6  22      763.62      619.71     54.69 o 
   5   6  22       58.30      104.90     65.85 o 
   6   6  22       31.69       14.51     51.66 o 
  -6   7  22       36.24        8.16     61.12 o 
  -5   7  22       35.36      -41.32     56.40 o 
  -4   7  22       78.60       54.13     46.91 o 
  -3   7  22      476.70      541.35     50.59 o 
  -2   7  22       51.47       36.62     42.73 o 
  -1   7  22      108.84      170.29     49.86 o 
   0   7  22      556.28      569.01     63.34 o 
   1   7  22      413.75      450.98     60.67 o 
   2   7  22      401.71      359.54     51.71 o 
   3   7  22      416.62      396.70     44.06 o 
   4   7  22      286.63      294.83     44.95 o 
   5   7  22        3.70        2.34     54.29 o 
  -5   8  22       45.93       41.05     50.56 o 
  -4   8  22        3.98      -45.11     47.99 o 
  -3   8  22        7.51       12.57     54.75 o 
  -2   8  22      420.02      505.20     61.35 o 
  -1   8  22       26.70        2.24     56.29 o 
   0   8  22       12.54      -12.48     56.35 o 
   1   8  22       73.50      -53.35     54.68 o 
   2   8  22       70.75       69.15     56.72 o 
   3   8  22       11.38       24.71     49.07 o 
   4   8  22      548.74      614.46     55.38 o 
  -4   9  22        9.49      -29.08     50.39 o 
  -3   9  22        2.59        0.05     59.15 o 
  -2   9  22     1163.96     1215.28     78.54 o 
  -1   9  22       21.45       -1.37     58.27 o 
   0   9  22      591.56      619.06     75.20 o 
   1   9  22        1.68      -22.63     57.69 o 
   2   9  22     2330.26     2240.71     94.67 o 
   3   9  22      422.08      448.39     67.30 o 
  -2  10  22        1.48      -16.29     61.23 o 
  -1  10  22      277.42      325.58     66.62 o 
   0  10  22      105.76       49.16     62.76 o 
   1  10  22      108.73      142.00     63.23 o 
   2  10  22      209.28      373.35     67.70 o 
  -7   0  23      598.04      746.38    128.77 o 
  -5   0  23      248.61      147.47    110.74 o 
  -3   0  23       99.85       53.33     64.95 o 
  -1   0  23     1797.80     1884.58     90.47 o 
   1   0  23     1570.92     1754.48     76.68 o 
   3   0  23     2818.77     2649.61     93.99 o 
   5   0  23     4137.88     3853.89    120.39 o 
   7   0  23      199.12      351.07     96.73 o 
  -7   1  23      443.00      526.88     86.25 o 
  -6   1  23      292.82      251.84     64.08 o 
  -5   1  23      173.49      224.53     59.50 o 
  -4   1  23      749.23      804.10     58.22 o 
  -3   1  23      790.54      734.72     54.26 o 
  -2   1  23      301.19      298.26     46.45 o 
  -1   1  23      406.88      696.37     53.88 o 
   0   1  23     1237.43     1312.00     42.69 o 
   1   1  23     6575.00     5957.42     93.28 o 
   2   1  23       43.73       84.67     32.95 o 
   3   1  23      565.75      605.83     47.08 o 
   4   1  23       48.05       75.60     36.81 o 
   5   1  23       55.17      148.89     46.28 o 
   6   1  23        1.61       12.57     63.33 o 
   7   1  23        1.89      -59.96     59.96 o 
  -7   2  23       92.97       71.66     67.25 o 
  -6   2  23      265.75      275.15     65.39 o 
  -5   2  23      305.78      202.55     60.24 o 
  -4   2  23      323.38      346.24     59.36 o 
  -3   2  23       13.03       81.16     45.05 o 
  -2   2  23      158.06      150.67     44.45 o 
  -1   2  23       19.59       20.77     34.43 o 
   0   2  23     1279.14     1447.78     60.86 o 
   1   2  23      238.67      297.82     34.39 o 
   2   2  23      966.95     1027.19     58.44 o 
   3   2  23      885.55      891.13     45.01 o 
   4   2  23       56.32       42.79     42.69 o 
   5   2  23       61.84       62.88     46.27 o 
   6   2  23      870.54      898.69     68.10 o 
   7   2  23      119.67      129.59     54.00 o 
  -7   3  23        3.81       14.98     63.15 o 
  -6   3  23       18.50      -57.54     57.54 o 
  -5   3  23        2.30      -51.88     51.88 o 
  -4   3  23       33.42       56.55     52.32 o 
  -3   3  23      827.25      790.17     65.77 o 
  -2   3  23       56.02       29.93     35.35 o 
  -1   3  23     1447.07     1358.75     49.90 o 
   0   3  23      257.54      341.56     40.27 o 
   1   3  23       87.24      151.07     33.18 o 
   2   3  23        8.49      -23.28     32.36 o 
   3   3  23       23.61       17.90     40.19 o 
   4   3  23      993.74      965.50     55.95 o 
   5   3  23       39.92       54.85     46.71 o 
   6   3  23      711.50      864.15     72.11 o 
   7   3  23       26.42      -16.46     55.07 o 
  -7   4  23      132.74      158.54     64.50 o 
  -6   4  23      448.15      405.54     63.98 o 
  -5   4  23     1497.69     1562.16     76.81 o 
  -4   4  23      247.47      262.78     55.06 o 
  -3   4  23      619.84      587.41     56.90 o 
  -2   4  23       34.61       47.59     39.55 o 
  -1   4  23      299.61      264.24     38.74 o 
   0   4  23      244.22      248.73     39.90 o 
   1   4  23      301.82      354.47     41.52 o 
   2   4  23      512.19      483.28     40.01 o 
   3   4  23      114.19       82.92     44.08 o 
   4   4  23      477.34      603.33     53.40 o 
   5   4  23      416.46      481.83     55.20 o 
   6   4  23       56.94      132.47     52.07 o 
  -6   5  23       28.03       44.25     60.21 o 
  -5   5  23      608.87      569.89     64.53 o 
  -4   5  23      304.81      460.97     59.44 o 
  -3   5  23       21.22        6.77     42.26 o 
  -2   5  23     1269.02     1177.06     51.30 o 
  -1   5  23      505.65      618.20     53.77 o 
   0   5  23     1183.39     1328.77     54.82 o 
   1   5  23      531.45      459.03     49.50 o 
   2   5  23      830.82      843.56     54.51 o 
   3   5  23       41.98        2.79     40.63 o 
   4   5  23      603.76      567.96     54.05 o 
   5   5  23      566.59      596.75     57.12 o 
   6   5  23       98.98      109.84     52.28 o 
  -6   6  23        9.23       -3.55     63.84 o 
  -5   6  23       37.54      -36.04     58.15 o 
  -4   6  23      218.05      157.90     57.03 o 
  -3   6  23       31.92      -31.86     43.03 o 
  -2   6  23       90.19      145.42     43.69 o 
  -1   6  23      563.96      490.20     53.80 o 
   0   6  23      221.34      111.39     51.85 o 
   1   6  23      168.23       91.67     46.64 o 
   2   6  23     1354.09     1303.50     64.33 o 
   3   6  23        1.08      -40.87     40.87 o 
   4   6  23     1602.06     1402.96     66.13 o 
   5   6  23      172.56       72.69     51.24 o 
  -5   7  23       10.86      -33.67     61.57 o 
  -4   7  23      107.63       62.20     54.18 o 
  -3   7  23      265.62      226.28     54.95 o 
  -2   7  23        0.35      -46.62     46.62 o 
  -1   7  23      306.25      390.01     53.65 o 
   0   7  23       79.78       13.22     55.44 o 
   1   7  23      387.73      281.55     60.34 o 
   2   7  23     2931.80     2697.60     85.90 o 
   3   7  23       10.02      -45.42     45.42 o 
   4   7  23      569.76      499.65     48.62 o 
   5   7  23       97.37       18.76     51.16 o 
  -5   8  23      503.61      458.57    142.54 o 
  -4   8  23       57.74      106.93     50.75 o 
  -3   8  23        2.47      -37.73     57.91 o 
  -2   8  23       68.29       84.59     51.63 o 
  -1   8  23      165.20      161.16     60.93 o 
   0   8  23        0.06      -56.29     56.29 o 
   1   8  23      175.28      185.51     60.84 o 
   2   8  23     1148.02     1109.40     76.43 o 
   3   8  23      440.43      476.82     50.93 o 
   4   8  23      192.81      142.06     45.59 o 
  -3   9  23        0.29      -64.62     75.67 o 
  -2   9  23      106.39      158.44     63.58 o 
  -1   9  23       49.98      -39.87     59.31 o 
   0   9  23      354.70      442.73     67.09 o 
   1   9  23        7.77      -15.47     65.64 o 
   2   9  23        5.00      -20.75     59.54 o 
   3   9  23        7.59       18.61     60.99 o 
  -1  10  23      379.98      416.17     70.83 o 
   0  10  23      270.54      294.77     70.33 o 
   1  10  23      104.11       47.96     87.07 o 
  -6   0  24      214.70      167.22    109.69 o 
  -4   0  24      761.13      714.70     83.31 o 
  -2   0  24      405.71      288.57     66.12 o 
   0   0  24      829.83      885.12     59.18 o 
   2   0  24      164.01      170.24     66.89 o 
   4   0  24        4.78       -6.36     54.99 o 
   6   0  24       12.75      104.81     83.09 o 
  -7   1  24      410.49      608.12     88.88 o 
  -6   1  24      213.82      109.14     66.45 o 
  -5   1  24      125.24      175.72     62.23 o 
  -4   1  24      211.88      226.23     52.33 o 
  -3   1  24      924.34      883.86     64.12 o 
  -2   1  24      763.22      823.72     53.43 o 
  -1   1  24        0.83       55.06     36.95 o 
   0   1  24     1570.79     1718.03     55.07 o 
   1   1  24      286.73      325.76     35.04 o 
   2   1  24     2498.35     2362.92     62.53 o 
   3   1  24     1213.79     1331.29     55.65 o 
   4   1  24     1288.18     1416.17     54.59 o 
   5   1  24      114.24      125.89     46.76 o 
   6   1  24      181.41      166.06     51.14 o 
  -7   2  24       48.06       27.27     66.26 o 
  -6   2  24       68.72       64.78     64.72 o 
  -5   2  24      308.89      320.71     64.00 o 
  -4   2  24      161.07      204.17     59.35 o 
  -3   2  24       30.14      -28.67     45.90 o 
  -2   2  24        6.18      -19.10     37.49 o 
  -1   2  24      588.62      648.89     44.21 o 
   0   2  24     2086.64     2100.75     70.23 o 
   1   2  24       33.17       39.30     30.71 o 
   2   2  24      701.72      717.83     42.72 o 
   3   2  24        0.09      -34.71     34.71 o 
   4   2  24      793.23      971.19     56.93 o 
   5   2  24        2.64        1.85     45.30 o 
   6   2  24       70.85      162.94     52.00 o 
  -7   3  24       15.21      -43.82     73.32 o 
  -6   3  24        0.04       83.58     61.61 o 
  -5   3  24      279.26      205.73     58.76 o 
  -4   3  24      155.72      215.97     55.69 o 
  -3   3  24      462.81      457.13     68.57 o 
  -2   3  24      766.92      865.73     54.11 o 
  -1   3  24      329.61      418.34     41.04 o 
   0   3  24      777.50      794.96     46.48 o 
   1   3  24      906.65      800.55     47.10 o 
   2   3  24       26.78       16.47     33.78 o 
   3   3  24      702.32      745.59     51.68 o 
   4   3  24       50.32       36.56     44.34 o 
   5   3  24      275.14      464.20     53.61 o 
   6   3  24        2.35       42.23     50.47 o 
  -6   4  24      631.70      658.35     70.30 o 
  -5   4  24      627.63      576.41     66.44 o 
  -4   4  24     1216.42     1067.75     68.57 o 
  -3   4  24       26.46      -43.72     49.79 o 
  -2   4  24      417.80      394.85     45.58 o 
  -1   4  24     1056.83     1001.17     67.16 o 
   0   4  24      147.27       83.60     50.30 o 
   1   4  24       99.07      173.38     40.54 o 
   2   4  24      157.45      190.44     45.97 o 
   3   4  24      492.23      454.57     48.84 o 
   4   4  24      350.05      393.39     52.19 o 
   5   4  24       24.23       44.38     49.87 o 
   6   4  24       22.48      -46.87     51.36 o 
  -6   5  24      391.41      288.60     65.45 o 
  -5   5  24       16.12      125.25     74.61 o 
  -4   5  24       52.99      123.76     57.04 o 
  -3   5  24       64.71       11.33     52.04 o 
  -2   5  24     1281.47     1292.90     58.29 o 
  -1   5  24       78.44      123.26     50.59 o 
   0   5  24     1672.36     1949.30     64.56 o 
   1   5  24      869.01      788.56     64.94 o 
   2   5  24      103.31      124.53     47.03 o 
   3   5  24      543.19      423.20     50.97 o 
   4   5  24      145.45      134.16     49.88 o 
   5   5  24      214.08      229.22     53.50 o 
  -6   6  24       16.69     -130.53    130.53 o 
  -5   6  24       52.76       -6.24     66.70 o 
  -4   6  24       25.55      -24.74     77.85 o 
  -3   6  24      221.32      298.29     48.89 o 
  -2   6  24        8.02      -35.68     47.67 o 
  -1   6  24      292.35      392.45     54.05 o 
   0   6  24       10.72       12.98     53.24 o 
   1   6  24       25.25       72.75     47.58 o 
   2   6  24      224.83      233.18     49.61 o 
   3   6  24      241.81      176.21     49.95 o 
   4   6  24        6.13       14.39     47.59 o 
   5   6  24        2.62      -49.61     49.61 o 
  -5   7  24      204.19      129.96     72.02 o 
  -4   7  24      394.02      538.16     73.84 o 
  -3   7  24      141.45      227.09     49.60 o 
  -2   7  24      508.25      640.18    121.37 o 
  -1   7  24       18.01       59.49     57.26 o 
   0   7  24       35.76       57.06     57.61 o 
   1   7  24      276.29      346.34     77.32 o 
   2   7  24      609.47      768.36     59.26 o 
   3   7  24     1412.69     1406.16     71.32 o 
   4   7  24       18.00       17.47     72.50 o 
  -4   8  24       51.11       74.66     68.20 o 
  -3   8  24       19.41        4.84     54.30 o 
  -2   8  24        0.22      -23.24     58.60 o 
  -1   8  24        5.68      -11.73     59.07 o 
   0   8  24        9.56       60.61     60.37 o 
   1   8  24       75.82      -18.57     57.74 o 
   2   8  24        7.50       37.13     62.76 o 
   3   8  24       94.87       46.03     68.36 o 
  -3   9  24       29.97      -84.44     84.44 o 
  -2   9  24      338.23      382.91     69.61 o 
  -1   9  24        7.69      -61.29     61.29 o 
   0   9  24       91.81       59.82     62.87 o 
   1   9  24      125.44        4.23     62.07 o 
   2   9  24      130.98        7.95     62.07 o 
  -7   0  25      423.19      386.51    125.97 o 
  -5   0  25      772.11      721.86     87.78 o 
  -3   0  25      233.09      250.95     72.75 o 
  -1   0  25     1606.28     1671.15    119.20 o 
   1   0  25     1196.39     1144.71     59.20 o 
   3   0  25      781.52      836.72     65.25 o 
   5   0  25       65.88      123.85     60.32 o 
  -7   1  25       46.87      163.03     88.77 o 
  -6   1  25        2.56       25.57     65.61 o 
  -5   1  25      178.32       46.93     62.67 o 
  -4   1  25        0.06      122.78     51.49 o 
  -3   1  25      514.99      597.16     55.36 o 
  -2   1  25      192.78      180.50     50.77 o 
  -1   1  25        4.00       34.68     42.14 o 
   0   1  25      431.35      511.77     49.10 o 
   1   1  25      208.28      238.90     35.96 o 
   2   1  25      964.68      893.89     42.78 o 
   3   1  25      892.25      869.35     47.00 o 
   4   1  25      639.34      617.57     45.76 o 
   5   1  25      119.96       12.72     46.67 o 
   6   1  25      179.34      227.85     75.44 o 
  -7   2  25      142.27       81.87    150.43 o 
  -6   2  25      113.94        6.47     66.97 o 
  -5   2  25      123.46      101.29     65.85 o 
  -4   2  25     2613.71     2483.07     95.35 o 
  -3   2  25       45.56       57.49     48.15 o 
  -2   2  25      259.37      338.34     56.40 o 
  -1   2  25      516.28      585.85     54.95 o 
   0   2  25     1931.08     1990.95     62.92 o 
   1   2  25      472.27      515.85     43.52 o 
   2   2  25     1965.52     1857.58     58.57 o 
   3   2  25       89.85       10.16     54.88 o 
   4   2  25     2921.09     2650.58     82.02 o 
   5   2  25      130.03      127.04     51.21 o 
   6   2  25       13.17      -35.98     49.73 o 
  -6   3  25       30.36       54.47     83.29 o 
  -5   3  25     2117.89     2127.35     92.54 o 
  -4   3  25       32.01      120.02     61.03 o 
  -3   3  25        6.32       -0.29     55.82 o 
  -2   3  25      172.44      228.13     48.01 o 
  -1   3  25     3255.82     3186.04     74.42 o 
   0   3  25      221.47      224.43     43.63 o 
   1   3  25     1513.58     1712.09     78.59 o 
   2   3  25       24.35        9.28     36.42 o 
   3   3  25       13.42      -41.34     41.34 o 
   4   3  25        9.72      -40.28     44.04 o 
   5   3  25      208.52      142.48     50.66 o 
   6   3  25       32.25       34.24    109.67 o 
  -6   4  25       16.64      -43.65     60.83 o 
  -5   4  25      400.34      386.19     63.06 o 
  -4   4  25      369.08      417.00     60.67 o 
  -3   4  25        1.44       -6.91     52.37 o 
  -2   4  25      678.07      792.76     83.75 o 
  -1   4  25     1211.25     1342.59     56.78 o 
   0   4  25       88.72       53.26     40.24 o 
   1   4  25        2.76       97.78     61.91 o 
   2   4  25      276.88      338.36     51.17 o 
   3   4  25      170.95      155.53     46.58 o 
   4   4  25       84.81      124.84     48.55 o 
   5   4  25      379.86      412.44     55.06 o 
  -6   5  25       14.87      -62.13     62.13 o 
  -5   5  25       47.27       45.94     80.76 o 
  -4   5  25      191.51      162.79     58.39 o 
  -3   5  25      322.43      278.19     57.22 o 
  -2   5  25      834.14      787.36     60.92 o 
  -1   5  25        1.01      -43.27     47.68 o 
   0   5  25     1189.82     1110.71     55.33 o 
   1   5  25        8.73      -14.09     45.32 o 
   2   5  25       50.57      154.49     48.34 o 
   3   5  25       51.05       71.70     50.84 o 
   4   5  25       95.76       54.43     49.77 o 
   5   5  25       38.85       35.04     52.33 o 
  -5   6  25        2.96      -52.90     67.39 o 
  -4   6  25      248.38      324.89     96.19 o 
  -3   6  25       80.81       20.97     54.84 o 
  -2   6  25        7.40      -61.71     61.71 o 
  -1   6  25      351.16      426.88     60.09 o 
   0   6  25     1053.43     1063.02    102.32 o 
   1   6  25      202.98      320.26     51.91 o 
   2   6  25      128.80       85.29     49.65 o 
   3   6  25       26.97      -21.36     50.78 o 
   4   6  25      433.09      418.71     54.92 o 
   5   6  25       53.29       65.49     79.08 o 
  -4   7  25        0.28       -4.23     57.63 o 
  -3   7  25      491.75      524.58     61.05 o 
  -2   7  25      406.59      469.43     59.55 o 
  -1   7  25        0.13       17.86     58.72 o 
   0   7  25      119.46       78.30     59.79 o 
   1   7  25      648.97      606.49     67.56 o 
   2   7  25        7.86      -59.81     59.81 o 
   3   7  25      148.11      125.50     56.63 o 
   4   7  25      119.86       90.52     56.89 o 
  -3   8  25      176.04      151.82     58.92 o 
  -2   8  25        1.91       76.46     61.74 o 
  -1   8  25      175.89      157.70     62.90 o 
   0   8  25      305.52      268.68     81.87 o 
   1   8  25      132.29      158.43     71.20 o 
   2   8  25      812.42      842.90     74.80 o 
   3   8  25       58.26       82.51     60.62 o 
  -2   9  25      136.71      158.46    114.49 o 
  -1   9  25        0.51      -51.73     62.01 o 
   0   9  25     1309.98     1444.94    169.37 o 
   1   9  25      102.64      121.33     76.55 o 
  -6   0  26      149.60      224.49    114.27 o 
  -4   0  26      627.95      603.57     86.10 o 
  -2   0  26      771.58      642.34     78.95 o 
   0   0  26     1503.99     1461.96     96.12 o 
   2   0  26      190.61      202.42     52.74 o 
   4   0  26     4436.86     4619.92    131.76 o 
   6   0  26       73.20       94.44    104.38 o 
  -6   1  26      332.51      319.15    108.10 o 
  -5   1  26      100.96      -61.82     61.82 o 
  -4   1  26       13.74       22.47     58.02 o 
  -3   1  26      832.46      785.54     60.17 o 
  -2   1  26      373.17      316.85     50.47 o 
  -1   1  26      442.10      539.25     50.63 o 
   0   1  26     1009.00      971.62     59.23 o 
   1   1  26      374.47      370.43     43.66 o 
   2   1  26      675.92      597.34     60.40 o 
   3   1  26       89.84       17.54     37.48 o 
   4   1  26       29.15       49.27     44.67 o 
   5   1  26       74.21        9.33     47.66 o 
   6   1  26      854.82      869.52     75.71 o 
  -6   2  26       41.63       28.04     67.78 o 
  -5   2  26      100.58       69.32     64.15 o 
  -4   2  26       90.19      177.11     62.48 o 
  -3   2  26      842.50      792.83     69.05 o 
  -2   2  26      131.00       82.44     46.27 o 
  -1   2  26      396.96      366.70     49.36 o 
   0   2  26      426.17      541.46     45.64 o 
   1   2  26       55.00       31.97     40.07 o 
   2   2  26      152.80      224.58     39.58 o 
   3   2  26      389.04      365.13     44.74 o 
   4   2  26       82.30      132.69     48.06 o 
   5   2  26      244.36      298.86     71.74 o 
   6   2  26      188.55      187.02     55.56 o 
  -6   3  26        3.93      -65.10     65.10 o 
  -5   3  26       62.32      -41.58     64.45 o 
  -4   3  26       54.54       71.97     64.86 o 
  -3   3  26     1483.57     1435.84     79.65 o 
  -2   3  26     1698.02     1441.51     76.29 o 
  -1   3  26     2615.25     2534.14     82.78 o 
   0   3  26     1362.02     1434.24     58.82 o 
   1   3  26       56.14      122.60     41.18 o 
   2   3  26      194.70      157.92     43.99 o 
   3   3  26     1478.02     1509.17     75.39 o 
   4   3  26       83.56       38.65     46.19 o 
   5   3  26        5.01       32.69     73.29 o 
  -6   4  26      186.17      107.88     66.99 o 
  -5   4  26        0.45       10.03     59.11 o 
  -4   4  26      714.54      691.65     67.15 o 
  -3   4  26       26.38       47.94     61.68 o 
  -2   4  26      158.36      110.19     57.94 o 
  -1   4  26     1134.34     1036.18     62.58 o 
   0   4  26       90.78       44.29     43.41 o 
   1   4  26      331.27      292.31     45.01 o 
   2   4  26      121.95      127.16     49.37 o 
   3   4  26       38.41       72.80     45.79 o 
   4   4  26      107.55       93.28     47.80 o 
   5   4  26      184.33      183.41     52.31 o 
  -5   5  26      598.31      599.82     72.06 o 
  -4   5  26       27.66        6.74     57.12 o 
  -3   5  26      705.41      606.70     63.90 o 
  -2   5  26       51.40      -12.88     64.12 o 
  -1   5  26     1116.91      960.24     61.88 o 
   0   5  26      498.94      583.54     62.60 o 
   1   5  26      116.49      210.88     49.68 o 
   2   5  26      252.32      293.25     47.05 o 
   3   5  26        5.67       -0.74     51.84 o 
   4   5  26        1.77      -48.02     48.02 o 
   5   5  26      284.19      311.89     57.59 o 
  -5   6  26       21.68       90.86    126.11 o 
  -4   6  26      202.55      259.82     63.15 o 
  -3   6  26      283.98      245.94     70.19 o 
  -2   6  26      126.39      -12.01     79.93 o 
  -1   6  26       71.43       85.66     52.99 o 
   0   6  26       94.88       -2.88     53.70 o 
   1   6  26      260.61      297.72     61.33 o 
   2   6  26       12.75        3.36     50.16 o 
   3   6  26        0.49        2.97     51.88 o 
   4   6  26      246.33       84.59     56.61 o 
  -4   7  26       23.46       -7.29     63.79 o 
  -3   7  26       23.61      -40.53     66.62 o 
  -2   7  26     1052.59     1088.21     75.02 o 
  -1   7  26       79.77        6.04     59.12 o 
   0   7  26      303.82      263.35     64.23 o 
   1   7  26      455.34      479.25     67.58 o 
   2   7  26      103.34      110.92     60.31 o 
   3   7  26      273.52      235.69     58.47 o 
  -2   8  26      361.35      342.62     66.63 o 
  -1   8  26       61.15       78.72     63.14 o 
   0   8  26      224.70      162.20     62.79 o 
   1   8  26       85.67      -54.19     61.11 o 
   2   8  26     1152.83     1137.49     94.53 o 
  -5   0  27       41.84       21.91    107.80 o 
  -3   0  27      312.22      366.52    119.15 o 
  -1   0  27      172.38      359.75     84.61 o 
   1   0  27     1676.91     1487.24    142.79 o 
   3   0  27       22.41       88.51     55.05 o 
   5   0  27      570.57      524.26    117.14 o 
  -6   1  27       14.61      -28.94     79.47 o 
  -5   1  27       20.11        2.74     63.99 o 
  -4   1  27       49.54       18.45     61.50 o 
  -3   1  27       89.17      116.67     51.69 o 
  -2   1  27      258.33      317.98     52.30 o 
  -1   1  27      290.31      235.81     49.02 o 
   0   1  27      184.05      168.72     49.25 o 
   1   1  27       95.57       39.49     40.50 o 
   2   1  27      304.92      320.95     60.25 o 
   3   1  27     1755.84     1884.30     63.95 o 
   4   1  27      120.44       65.34     46.99 o 
   5   1  27       10.01       27.22     49.38 o 
  -6   2  27       44.29      -36.90     68.77 o 
  -5   2  27      512.31      550.23     74.26 o 
  -4   2  27      560.69      607.08     70.40 o 
  -3   2  27      213.02      187.65     62.79 o 
  -2   2  27      300.37      299.45     51.38 o 
  -1   2  27       91.83       94.65     71.67 o 
   0   2  27       53.20       40.69     43.33 o 
   1   2  27       40.58      -13.11     50.30 o 
   2   2  27      358.25      298.15     41.34 o 
   3   2  27      160.47       97.94     45.33 o 
   4   2  27     1016.04     1156.14     75.77 o 
   5   2  27        7.86       -4.91     49.36 o 
  -5   3  27      562.97      620.67     74.83 o 
  -4   3  27       17.60      -53.31     63.15 o 
  -3   3  27      331.21      401.80     66.51 o 
  -2   3  27      142.86      202.95     60.13 o 
  -1   3  27       27.80        3.17     49.01 o 
   0   3  27     1509.21     1694.89     63.61 o 
   1   3  27      148.84       82.20     40.43 o 
   2   3  27      175.22      178.10     46.12 o 
   3   3  27      146.36      111.37     45.51 o 
   4   3  27        2.54        8.59     46.86 o 
   5   3  27      108.08      123.92     51.69 o 
  -5   4  27        2.47       79.06     67.67 o 
  -4   4  27       30.91      104.38     65.45 o 
  -3   4  27      420.57      340.68     67.99 o 
  -2   4  27     1169.70     1172.00    107.57 o 
  -1   4  27      884.56      870.70     65.74 o 
   0   4  27      334.06      367.72     46.72 o 
   1   4  27        0.47       76.41     43.40 o 
   2   4  27       86.33      151.18     51.68 o 
   3   4  27        0.01       22.58     45.86 o 
   4   4  27       41.25        8.07     48.24 o 
   5   4  27      160.05      209.36     86.86 o 
  -5   5  27       49.57       72.78     67.31 o 
  -4   5  27      311.36      373.45     86.48 o 
  -3   5  27     1514.80     1534.11     94.89 o 
  -2   5  27     1287.76     1431.80     87.77 o 
  -1   5  27        2.30      -25.25     65.72 o 
   0   5  27      922.84     1094.70     65.39 o 
   1   5  27       68.39       63.26     50.22 o 
   2   5  27       61.69      128.99     53.05 o 
   3   5  27      237.77      290.86     76.36 o 
   4   5  27        5.58       43.97     49.04 o 
  -4   6  27      224.98      352.29     65.87 o 
  -3   6  27      258.75      290.47     72.05 o 
  -2   6  27      145.61       89.57     92.36 o 
  -1   6  27      324.67      348.71     64.85 o 
   0   6  27     1019.03     1039.07     74.48 o 
   1   6  27      307.20      365.43     64.62 o 
   2   6  27      855.05      963.90     89.79 o 
   3   6  27        4.27        0.07     54.35 o 
  -3   7  27       49.13       38.55     70.41 o 
  -2   7  27     1275.33     1276.73     81.34 o 
  -1   7  27        4.62      -59.62     59.62 o 
   0   7  27      254.32      272.85     65.87 o 
   1   7  27       19.87      -16.62     60.19 o 
   2   7  27        2.55      -28.60     59.86 o 
  -1   8  27       57.43       18.11     64.23 o 
   0   8  27       27.20       31.92     65.12 o 
  -4   0  28     1585.60     1552.68    106.95 o 
  -2   0  28        0.87       29.88     93.45 o 
   0   0  28      734.94      763.74     86.14 o 
   2   0  28     2115.03     2082.09     91.96 o 
   4   0  28      329.02      496.75     76.76 o 
  -5   1  28       95.53       79.47     68.78 o 
  -4   1  28      480.54      406.56     76.27 o 
  -3   1  28       60.92       57.06     51.72 o 
  -2   1  28      215.53      188.96     53.28 o 
  -1   1  28      344.36      352.15     54.21 o 
   0   1  28      188.78      162.97     51.73 o 
   1   1  28       52.82       -6.74     40.05 o 
   2   1  28      151.44      151.89     40.76 o 
   3   1  28      154.58      193.19     42.19 o 
   4   1  28      117.92      166.11     49.25 o 
   5   1  28       48.66       92.92     51.27 o 
  -5   2  28      450.10      354.02     72.35 o 
  -4   2  28       48.62       43.50     64.97 o 
  -3   2  28       47.47      -24.54    121.98 o 
  -2   2  28       89.74      -42.36     48.95 o 
  -1   2  28        0.26       35.34     49.88 o 
   0   2  28      108.96       23.49     48.84 o 
   1   2  28     1156.52      997.32     56.42 o 
   2   2  28     1148.87     1091.54     58.72 o 
   3   2  28        4.31       -2.92     45.21 o 
   4   2  28        0.05       13.73     47.42 o 
   5   2  28       91.69       92.68     52.23 o 
  -5   3  28        4.48      -26.08     67.32 o 
  -4   3  28      433.06      558.13     74.13 o 
  -3   3  28     1122.17     1120.18     78.34 o 
  -2   3  28      657.06      616.83     72.52 o 
  -1   3  28      287.73      294.51     74.25 o 
   0   3  28     1356.08     1403.91     79.59 o 
   1   3  28      181.68      195.44     46.08 o 
   2   3  28       22.25       90.15     53.00 o 
   3   3  28       70.15      123.81     47.05 o 
   4   3  28      146.02      117.71     49.92 o 
  -4   4  28      447.83      607.05    111.02 o 
  -3   4  28      204.02      265.92     68.78 o 
  -2   4  28      187.23      101.45     67.39 o 
  -1   4  28      160.06       44.17     87.82 o 
   0   4  28      967.07     1141.90     87.84 o 
   1   4  28      292.94      248.40     65.16 o 
   2   4  28       21.69        9.84     51.05 o 
   3   4  28       41.36       97.06     53.96 o 
   4   4  28      522.81      661.59     59.17 o 
  -4   5  28      114.08      149.13     64.56 o 
  -3   5  28      420.69      261.09     84.54 o 
  -2   5  28     1144.73     1163.54     85.98 o 
  -1   5  28     1253.57     1215.38     82.55 o 
   0   5  28      187.72      243.79     60.78 o 
   1   5  28      354.20      471.73     56.81 o 
   2   5  28       19.88       13.20     51.98 o 
   3   5  28      333.69      394.83     60.51 o 
  -3   6  28     1002.86     1041.53     87.53 o 
  -2   6  28      653.48      628.02    123.28 o 
  -1   6  28      218.42      367.04     59.06 o 
   0   6  28       25.83      -12.34     59.46 o 
   1   6  28       94.41      129.80     62.15 o 
   2   6  28       41.96       60.95     49.81 o 
   3   6  28       74.81      145.10     68.03 o 
  -2   7  28       22.08      -70.85     70.85 o 
  -1   7  28       96.25      132.35     64.92 o 
   0   7  28       59.28       27.71     66.26 o 
   1   7  28       27.14       60.11     64.32 o 
  -5   0  29      488.83      558.58    127.79 o 
  -3   0  29     1971.83     2069.47    113.41 o 
  -1   0  29       49.22      120.20     88.58 o 
   1   0  29      363.37      275.23     76.67 o 
   3   0  29     1380.69     1186.55     79.21 o 
  -5   1  29      827.55      886.14     82.97 o 
  -4   1  29      213.36      291.55     74.08 o 
  -3   1  29       10.38      -39.70     53.76 o 
  -2   1  29       20.16      -48.42     48.42 o 
  -1   1  29        6.65      -49.53     49.53 o 
   0   1  29      360.80      378.45     93.66 o 
   1   1  29       55.66      101.99     67.14 o 
   2   1  29       90.70      153.33     67.31 o 
   3   1  29        0.38      -56.38     56.38 o 
   4   1  29      145.34      169.89     50.28 o 
  -5   2  29      244.18      188.47     71.77 o 
  -4   2  29       13.32       23.62     87.25 o 
  -3   2  29      589.75      709.80     80.14 o 
  -2   2  29       23.82      -50.50     52.14 o 
  -1   2  29      266.39      234.26     74.75 o 
   0   2  29      230.79      283.25     57.65 o 
   1   2  29        7.62       12.03     43.85 o 
   2   2  29      918.11     1024.03     70.56 o 
   3   2  29      198.27      213.35     48.42 o 
   4   2  29       99.22      151.92     50.86 o 
  -4   3  29      506.04      567.88     88.91 o 
  -3   3  29        6.03      -61.78     67.16 o 
  -2   3  29       48.55       53.71     65.98 o 
  -1   3  29       15.01       48.22     52.14 o 
   0   3  29      169.60      119.43     51.69 o 
   1   3  29        0.46       67.27     45.07 o 
   2   3  29      305.98      280.46     55.58 o 
   3   3  29      177.70      234.38     56.76 o 
   4   3  29      466.75      575.28     57.65 o 
  -4   4  29        0.00       13.01     69.17 o 
  -3   4  29      440.26      526.90     74.79 o 
  -2   4  29      520.54      500.65    138.80 o 
  -1   4  29      252.52      230.32     70.55 o 
   0   4  29      459.12      560.70     59.00 o 
   1   4  29       59.61       99.27     50.11 o 
   2   4  29      513.05      567.57     76.90 o 
   3   4  29        3.78       10.36     53.72 o 
  -3   5  29      181.53      143.04     75.36 o 
  -2   5  29       90.42       98.97    103.91 o 
  -1   5  29       73.69       14.14     85.04 o 
   0   5  29      197.55      236.32     60.70 o 
   1   5  29      148.98      165.45     57.10 o 
   2   5  29       44.91      -34.27     53.44 o 
   3   5  29        6.52       -1.53     65.77 o 
  -2   6  29       77.65       85.12     71.48 o 
  -1   6  29        3.93       76.22     86.52 o 
   0   6  29      552.99      643.61     70.87 o 
   1   6  29       12.78       76.13     78.03 o 
  -4   0  30     1722.01     1776.87    210.65 o 
  -2   0  30      187.71      251.32     81.52 o 
   0   0  30       68.37      -10.77     73.33 o 
   2   0  30       15.75     -157.27    258.73 o 
   4   0  30      177.88      229.99     78.40 o 
  -4   1  30       23.29       22.22     64.61 o 
  -3   1  30      297.12      361.30     68.83 o 
  -2   1  30       12.23      -51.58     51.58 o 
  -1   1  30       61.02       95.00     60.87 o 
   0   1  30       10.07       -0.29     51.72 o 
   1   1  30      525.16      440.86     75.78 o 
   2   1  30       20.97       35.98     44.70 o 
   3   1  30      105.82       51.40     65.42 o 
  -4   2  30        1.50       39.90     69.02 o 
  -3   2  30      905.17      867.95     76.02 o 
  -2   2  30        1.25      -30.31     64.35 o 
  -1   2  30      161.18       -2.19     80.36 o 
   0   2  30      354.37      358.41     59.10 o 
   1   2  30      149.17      195.33     55.27 o 
   2   2  30        0.64       48.90     47.07 o 
   3   2  30      524.46      474.03     61.43 o 
  -4   3  30      202.96       60.63    103.87 o 
  -3   3  30        8.26      -30.24     76.76 o 
  -2   3  30      815.54      774.39     80.48 o 
  -1   3  30       31.48       31.18     69.68 o 
   0   3  30       44.24       51.38     62.47 o 
   1   3  30     1556.26     1380.48     74.84 o 
   2   3  30       68.94       96.70     54.57 o 
   3   3  30        3.60      -53.13     53.13 o 
  -3   4  30      120.28       73.10     77.86 o 
  -2   4  30      156.48      172.63     71.18 o 
  -1   4  30       10.15       -0.37     66.28 o 
   0   4  30      241.92      282.21     66.18 o 
   1   4  30       25.62      -43.23     52.25 o 
   2   4  30      192.92      165.52     56.79 o 
  -2   5  30     1338.02     1415.57    130.57 o 
  -1   5  30       36.69      -69.15     69.15 o 
   0   5  30       12.66      101.86     77.45 o 
   1   5  30       40.38       91.47    112.97 o 
   2   5  30      117.65      101.47    112.97 o 
  -3   0  31        8.21      -65.81     78.55 o 
  -1   0  31       11.23      -60.74     75.71 o 
   1   0  31      152.51      109.31    165.73 o 
   3   0  31      172.10      186.05     64.32 o 
  -3   1  31      158.99      147.62     67.05 o 
  -2   1  31       36.87       38.31     56.68 o 
  -1   1  31       24.26       33.00     51.87 o 
   0   1  31      241.56      288.09     58.04 o 
   1   1  31      251.22      284.98     58.82 o 
   2   1  31       39.50      119.26     54.41 o 
   3   1  31      137.38      185.26     55.87 o 
  -3   2  31        0.00       70.36     78.65 o 
  -2   2  31      221.38       74.28     79.32 o 
  -1   2  31       75.09      170.27     59.83 o 
   0   2  31      181.40      200.60     57.88 o 
   1   2  31       12.84       11.54     66.50 o 
   2   2  31      274.94      516.84     77.06 o 
  -3   3  31        8.30     -130.91    130.91 o 
  -2   3  31        1.91      -23.78     72.39 o 
  -1   3  31      362.84      321.96     92.58 o 
   0   3  31       49.89       -2.00     58.58 o 
   1   3  31      499.32      480.88     73.96 o 
   2   3  31        1.59      -32.33     53.61 o 
  -2   4  31      106.32      283.45    110.60 o 
  -1   4  31      124.82      200.52     71.59 o 
   0   4  31       26.40       19.17     68.67 o 
   1   4  31        0.36        6.78     64.92 o 
  -2   0  32       54.52       52.17     93.38 o 
   0   0  32      476.21      680.16    185.69 o 
   2   0  32        1.87       -2.91    111.83 o 
  -2   1  32      208.10      168.42     61.94 o 
  -1   1  32        0.58       67.48     61.83 o 
   0   1  32      190.86      141.23     57.64 o 
   1   1  32      219.54      238.23     72.39 o 
  -2   2  32       34.93      -88.79     88.85 o 
  -1   2  32      153.01      176.16    139.35 o 
   0   2  32       62.11       69.75     57.22 o 
   1   2  32       21.49      -88.61     88.61 o 
  -1   3  32        0.24     -115.12    135.59 o 
   0   3  32      110.14        2.83     53.37 o 
                                                 
